# Supplementary material for: A Combined Association Mapping and Linkage Analysis of Kernel Number Per Spike in Common Wheat (Triticum aestivum L.)
Source: Front Plant Sci. 2017 Aug 18;8:1412. doi: 10.3389/fpls.2017.01412 (PMC5563363; doi:10.3389/fpls.2017.01412)
Supplement: Supplementary file 1 [file Table1.XLSX]

## Sheet: Table S1
Table S1 The 264 wheat accessions in the germplasm set used in this study.
#Accession numbers were obtained from the database of Chinese Crop Germplasm Information System (CGRIS) (http://www.cgris.net/)
Code	Cultivar name	Origin	Accession number#
1	Sudi 8112	Anhui	ZM015335
2	Wanpin 8056	Anhui	ZM022535
3	Wanxi 7751	Anhui	ZM022518
4	Wu 7815-4-1	Anhui	ZM015297
5	Mengke 3C	Anhui	ZM015479
6	Ai 73	Anhui	ZM015488
7	Wanmai 18	Anhui	Unknown
8	Annong 0721	Anhui	Unknown
9	Annong 2	Anhui	Unknown
10	Annong 8455	Anhui	Unknown
11	Annong 92484	Anhui	Unknown
12	Wanmai 17	Anhui	Unknown
13	Wanmai 32	Anhui	Unknown
14	Wanmai 47	Anhui	Unknown
15	Wanmai 48	Anhui	Unknown
16	Wanmai 50	Anhui	Unknown
17	Beijing 11	Beijing	ZM8966
18	Beijing 12	Beijing	ZM8967
19	Jingzuo 236	Beijing	ZM8982
20	Youmangbai 4	Beijing	ZM9059
21	Youmanghong 18	Beijing	ZM9070
22	Jing 411	Beijing	ZM20984
23	Kechun 5	Beijing	ZM009052
24	Bainong 3217	Beijing	ZM017936
25	Nongda 116	Beijing	Unknown
26	Nongda 139	Beijing	ZM009018
27	Zhongluotiegan	Beijing	Unknown
28	Zhongyou 16	Beijing	Unknown
29	Orofen	Chile	MY002255
30	Pumai 1	Fujian	ZM010384
31	Fumian 2	Fujian	ZM022671
32	Fufan 17	Fujian	ZM010362
33	Dixiuzao	Fujian	ZM010368
34	Longchun 11	Gansu	ZM017327
35	Gan 83(Yuan 45)-5-4-42	Gansu	ZM018328
36	Linnong 12	Gansu	ZM009909
37	Gan mai 7	Gansu	ZM009802
38	Xiannong 39	Gansu	Unknown
39	Qianhuan 2	Guizhou	ZM016945
40	Qianhuan 3	Guizhou	ZM016946
41	Bimai 6	Guizhou	ZM016876
42	Jimai 36	Hebei	ZM21382
43	Jimai 24	Hebei	ZM017723
44	Jimai 26	Hebei	Unknown
45	Gaoyou 503	Hebei	ZM024079
46	Gaocheng 8901	Hebei	LM7135
47	Henong 822	Hebei	Unknown
48	Shijiazhuang 8	Hebei	Unknown
49	Shimai 12	Hebei	Unknown
50	Shimai 15	Hebei	Unknown
51	Hechun 12	Heilongjiang	ZM009678
52	Hei 86-30	Heilongjiang	ZM22170
53	Baiquan 565	Henan	ZM009488
54	Huapei 128-8	Henan	ZM015947
55	Huapei 128 baida	Henan	ZM015948
56	Mengxian 2	Henan	ZM009494
57	Zhengzhou 9285	Henan	ZM25464
58	Yubao 11	Henan	ZM016183
59	Yu 30691-1-3	Henan	ZM016116
60	Yu 30691-3-6	Henan	ZM016120
61	Yu 85-2325	Henan	ZM016082
62	Zheng 87302-0-12-A	Henan	ZM022904
63	Kaifeng 10	Henan	ZM009502
64	Suinong 3	Henan	ZM009520
65	Zhengzhou 741	Henan	ZM015988
66	Wenmai 8	Henan	ZM025399
67	Yumai 17	Henan	ZM022977
68	Zheng 6 fu	Henan	ZM009473
69	Yumai 10	Henan	ZM022975
70	Yumai 18	Henan	ZM022978
71	Yumai 7	Henan	ZM017970
72	Yumai 13	Henan	Unknown
73	Zhengmai 9023	Henan	Unknown
74	Boai 7023	Henan	LM7154
75	Wan 7107	Henan	Unknown
76	Xinmai 19	Henan	Unknown
77	Xinmai 26	Henan	Unknown
78	Yanzhan 4110	Henan	Unknown
79	Yumai 2	Henan	LM7138
80	Yumai 34	Henan	Unknown
81	Yumai 41	Henan	LM7159
82	Yumai 49	Henan	LM7171
83	Yumai 50	Henan	Unknown
84	Yumai 51	Henan	Unknown
85	Yumai 54	Henan	LM7174
86	Zhengmai 004	Henan	Unknown
87	Zhengyin 1 (St1472/506)	Henan	ZM009472
88	Zhouyou 102	Henan	Unknown
89	Xiangmai 5	Hubei	ZM016512
90	Jingzhou 66	Hubei	ZM010332
91	Jingzhou 1	Hubei	ZM010327
92	E 1161	Hubei	ZM016330
93	Emai 6	Hubei	ZM010314
94	Emai 9	Hubei	ZM016503
95	Xiangmai 48	Hubei	Unknown
96	Xiang 1437	Hunan	ZM018101
97	Xiang 1479	Hunan	ZM018123
98	Xiang 1599	Hunan	ZM016567
99	Xiang 673-1	Hunan	ZM018049
100	Xiang 675-2	Hunan	ZM018052
101	Xiang IR(2)	Hunan	ZM016549
102	Xiangmai 10	Hunan	ZM016606
103	Xiangnong 13744-(19-22)	Hunan	ZM023176
104	Xiangnong 153-27	Hunan	ZM018155
105	Xiangnong 3099-2	Hunan	ZM016597
106	Xiangnong 4053-16-0-20	Hunan	ZM016600
107	Xiangnong 7984-26-1	Hunan	ZM018167
108	Abbondanza	Italy	MY000161
109	Funo	Italy	MY001072
110	St 2422/464	Italy	MY002776
111	Xifeng	Japan	Unknown
112	Ninai 8628	Jiangsu	ZM014889
113	Ningmaizi32	Jiangsu	ZM25004
114	Xuzhou 20	Jiangsu	ZM015104
115	Zhen 7495	Jiangsu	ZM010250
116	Zhen 7630	Jiangsu	ZM015139
117	Zhenmai 1	Jiangsu	ZM25175
118	Xuzhou 8785	Jiangsu	ZM022311
119	Ningmai 6	Jiangsu	ZM014848
120	Sumai 2	Jiangsu	ZM010241
121	Sumai 3	Jiangsu	ZM010242
122	Xuan 7	Jiangsu	ZM015098
123	Jiangdongmen	Jiangsu	ZM005871
124	Nanda 2419	Jiangsu	ZM010176
125	Ningfengxiaomai	Jiangsu	ZM022216
126	Xuzhou 15	Jiangsu	ZM010217
127	Yangmai 4	Jiangsu	ZM014902
128	Yangmai 158	Jiangsu	ZM022235
129	Yangmai 5	Jiangsu	ZM014903
130	Yangmai 6	Jiangsu	ZM022271
131	Ningmai 9	Jiangsu	Unknown
132	Sumai 6	Jiangsu	Unknown
133	Yangmai 9	Jiangsu	ZM025137
134	Yangmai 10	Jiangsu	Unknown
135	Ningmai 8	Jiangsu	Unknown
136	Ningmai 3	Jiangsu	ZM010194
137	Huaimai 11	Jiangsu	Unknown
138	Huaimai 16	Jiangsu	Unknown
139	Huaimai 17	Jiangsu	Unknown
140	Huaimai 18	Jiangsu	Unknown
141	Huaimai 20	Jiangsu	Unknown
142	Huaimai 21	Jiangsu	Unknown
143	Huaimai 22	Jiangsu	Unknown
144	Ning 0569	Jiangsu	Unknown
145	Ningmai 10	Jiangsu	Unknown
146	Ningmai 11	Jiangsu	Unknown
147	Ningmai 12	Jiangsu	Unknown
148	Ningmai 13	Jiangsu	Unknown
149	Ningmai 14	Jiangsu	Unknown
150	Ningmai 7	Jiangsu	Unknown
151	Sumai 5	Jiangsu	Unknown
152	Xumai 27	Jiangsu	Unknown
153	Xuzhou 21	Jiangsu	LM7185
154	Xuzhou 25	Jiangsu	Unknown
155	Xuzhou 26	Jiangsu	Unknown
156	Yang 85-85	Jiangsu	Unknown
157	Yangfumai 2	Jiangsu	Unknown
158	Yangfumai 3046	Jiangsu	Unknown
159	Yangfumai 5242	Jiangsu	Unknown
160	Yangmai 11	Jiangsu	Unknown
161	Yangmai 12	Jiangsu	Unknown
162	Yangmai 13	Jiangsu	Unknown
163	Yangmai 14	Jiangsu	Unknown
164	Yangmai 15	Jiangsu	Unknown
165	Yangmai 16	Jiangsu	Unknown
166	Yangmai 17	Jiangsu	Unknown
167	Yangmai 18	Jiangsu	Unknown
168	Yangmai 19	Jiangsu	Unknown
169	Yangmai 1	Jiangsu	Unknown
170	Yangmai 2	Jiangsu	Unknown
171	Yangmai 3	Jiangsu	Unknown
172	Zhen 02168	Jiangsu	Unknown
173	Zhen 05-185	Jiangsu	Unknown
174	Zhenmai 4	Jiangsu	Unknown
175	Zhenmai 5	Jiangsu	Unknown
176	Zhenmai 6	Jiangsu	Unknown
177	Gan 162	Jiangxi	ZM015580
178	Mexipak 66	Mexico	MY002004
179	Shan 76(73)33-6	Shaanxi	ZM018273
180	Shan 8242-37	Shaanxi	ZM24777
181	Shangluo 76(57)22-0-8-7-2	Shaanxi	ZM023572
182	Shangluo 76(57)22-8-1	Shaanxi	ZM023577
183	Xi'anshixinmai	Shaanxi	ZM017092
184	Shannong 21	Shaanxi	ZM009584
185	Shannong 17	Shaanxi	ZM9568
186	Bima 4	Shaanxi	ZM009594
187	Xinong 6028	Shaanxi	ZM009597
188	Bima 1	Shaanxi	ZM009591
189	Yanda 25	Shaanxi	ZM009516
190	Yanshi 4	Shaanxi	ZM017958
191	Xiaoyan 54	Shaanxi	Unknown
192	Xinong 2611	Shaanxi	Unknown
193	Xiaoyan 96	Shaanxi	ZM018254
194	Xiaoyan 168	Shaanxi	ZM023497
195	Shan 253	Shaanxi	Unknown
196	Xiaoyan 4	Shaanxi	ZM009607
197	Xiaoyan 5	Shaanxi	ZM017078
198	Shan 229	Shaanxi	Unknown
199	Changhan 58	Shaanxi	Unknown
200	Changwu 134	Shaanxi	Unknown
201	Fengchan 3	Shaanxi	LM7142
202	Pubing 04-3507	Shaanxi	Unknown
203	Pubing 06-X4794	Shaanxi	Unknown
204	Pubing 4302	Shaanxi	Unknown
205	Pubing 4313	Shaanxi	Unknown
206	Shan 7859	Shaanxi	LM7179
207	Shanmai 150	Shaanxi	ZM024903
208	Taishan 1	Shandong	ZM9405
209	Jinan 14	Shandong	ZM15683
210	Lumai 2	Shandong	ZM15831
211	Jinan 2	Shandong	ZM9391
212	Jinan 8	Shandong	ZM9396
213	Aimengniu	Shandong	ZM015830
214	Lumai 3	Shandong	ZM015832
215	Jimai 20	Shandong	Unknown
216	Jimai 21	Shandong	Unknown
217	Jimai 22	Shandong	Unknown
218	Jinan 13	Shandong	LM7145
219	Jinan 16	Shandong	LM7158
220	Jinan 17	Shandong	LM7152
221	Jinan 9	Shandong	LM7161
222	Linmai 2	Shandong	Unknown
223	Lumai 14	Shandong	LM7149
224	Lumai 15	Shandong	LM7156
225	Lumai 21	Shandong	LM7180
226	Shannongfu 63	Shandong	LM7168
227	Yanfu 188	Shandong	Unknown
228	Yannong 15	Shandong	LM7176
229	Yannong 19	Shandong	Unknown
230	Jinmai 20	Shanxi	ZM014434
231	Jinmai 33	Shanxi	ZM010374
232	Jinmai 52	Shanxi	ZM010377
233	Taiyuan 567	Shanxi	ZM009189
234	Chuan 78001	Sichuan	ZM016703
235	Chuan 80-466	Sichuan	ZM023194
236	Youyimai	Sichuan	ZM010480
237	Fan 6	Sichuan	ZM010450
238	Wuyimai	Sichuan	Unknown
239	Chuan 9920	Sichuan	Unknown
240	Chuanmai 107	Sichuan	Unknown
241	Chuanmai 37	Sichuan	Unknown
242	Chuanmai 39	Sichuan	Unknown
243	Chuanmai 41	Sichuan	Unknown
244	Chuanyu 16	Sichuan	Unknown
245	Chuanyu 21526	Sichuan	Unknown
246	Miannong 4	Sichuan	LM7163
247	Mianyang 11	Sichuan	LM7143
248	Mianyang 15	Sichuan	LM7160
249	Mianyang 26	Sichuan	Unknown
250	Mianyang 30	Sichuan	Unknown
251	Mianyang 31	Sichuan	Unknown
252	Yunmai 27	Yunnan	ZM010547
253	Haining 75-39	Zhejiang	ZM015264
254	Zhenongda 85B	Zhejiang	ZM022407
255	Limai 16	Zhejiang	Unknown
256	Zhefeng 2	Zhejiang	Unknown
257	Bobwhite	Unknown	Unknown
258	CI12633	Unknown	Unknown
259	H35	Unknown	Unknown
260	K35	Unknown	Unknown
261	N553	Unknown	Unknown
262	NR98117-20S	Unknown	Unknown
263	Fazhan 5	Unknown	Unknown
264	Zang 2726	Unknown	Unknown
