# Supplementary material for: A Combined Association Mapping and Linkage Analysis of Kernel Number Per Spike in Common Wheat (Triticum aestivum L.)
Source: Front Plant Sci. 2017 Aug 18;8:1412. doi: 10.3389/fpls.2017.01412 (PMC5563363; doi:10.3389/fpls.2017.01412)
Supplement: Supplementary file 2 [file Table2.XLSX]

## Sheet: Table S2
Table S2 Pearson correlation coefficients of KNPS data for the germplaas and RIL populations grown in different environments.
Germplasm set	14YZ	15JZ	15YZ	16XX	BLUP		RIL population	16JZ	16YZ	BLUP
14JZ	0.826***	0.575***	0.603***	0.597***	0.880***		15YZ	0.513***	0.675***	0.831***
14YZ		0.597***	0.615***	0.557***	0.874***		16JZ		0.533***	0.816***
15JZ			0.688***	0.521***	0.796***		16YZ			0.833***
15YZ				0.536***	0.811***
16XX					0.800***
*** indicate significance at P = 0.001 (2-tailed).
