# Supplementary material for: A Combined Association Mapping and Linkage Analysis of Kernel Number Per Spike in Common Wheat (Triticum aestivum L.)
Source: Front Plant Sci. 2017 Aug 18;8:1412. doi: 10.3389/fpls.2017.01412 (PMC5563363; doi:10.3389/fpls.2017.01412)
Supplement: Supplementary file 3 [file Table3.XLSX]

## Sheet: Table S3
Table S3 Allele numbers, MAF and PIC for 22,325 SNP markers detected in the association panel.
MAF: major allele frequency; PIC: polymorphism information content
SNP marker	Chr.	Rescaled distance, cM	MAF	No. of allele	Gene diversity	PIC
BS00062658_51	1A	12.028	0.992395	2	0.0150935	0.0149796
GENE-0412_338	1A	13.7315	0.619608	2	0.471388	0.360285
IAAV3919	1A	13.7315	0.828244	2	0.284511	0.244038
BobWhite_c1361_1187	1A	13.7315	0.867704	2	0.229587	0.203232
Tdurum_contig44888_837	1A	13.7315	0.828244	2	0.284511	0.244038
BS00033750_51	1A	13.7315	0.925197	2	0.138415	0.128836
BS00066697_51	1A	13.7315	0.755814	2	0.369118	0.300994
Excalibur_c35316_154	1A	16.6721	0.774319	2	0.349498	0.288424
BS00010488_51	1A	16.6721	0.921756	2	0.144244	0.133841
wsnp_Ex_c12254_19574891	1A	16.7304	0.54845	2	0.495305	0.372642
wsnp_Ku_c1818_3557408	1A	16.7304	0.724806	2	0.398924	0.319354
tplb0025b13_150	1A	16.7304	0.723735	2	0.399885	0.319931
RAC875_c95364_259	1A	17.9027	0.958333	2	0.0798611	0.0766722
CAP12_c3074_192	1A	19.3439	0.815385	2	0.301065	0.255745
BS00023130_51	1A	19.7325	0.841603	2	0.266615	0.231073
BS00059422_51	1A	19.7325	0.644841	2	0.458042	0.353141
Tdurum_contig52189_1322	1A	20.2993	0.748092	2	0.376901	0.305874
BobWhite_c20902_177	1A	21.5494	0.724806	2	0.398924	0.319354
Ku_c28007_1398	1A	21.5494	0.874016	2	0.220224	0.195975
RAC875_c38756_141	1A	21.5494	0.897338	2	0.184244	0.167271
BS00023201_51	1A	21.5494	0.894531	2	0.18869	0.170888
BS00056550_51	1A	24.0625	0.736538	2	0.388099	0.312789
wsnp_CAP11_c710_458019	1A	24.409	0.836502	2	0.273533	0.236123
BS00079769_51	1A	24.409	0.891473	2	0.193498	0.174777
Ex_c57982_980	1A	25.2607	0.844697	2	0.262368	0.22795
GENE-1118_58	1A	25.3385	0.824427	2	0.289494	0.24759
Kukri_c22349_754	1A	25.3385	0.835249	2	0.275216	0.237344
RAC875_c30657_82	1A	25.3385	0.927481	2	0.13452	0.125472
wsnp_Ex_rep_c106111_90308719	1A	26.595	0.954198	2	0.0874075	0.0835875
BS00080187_51	1A	26.595	0.992424	2	0.0150367	0.0149237
RFL_Contig1027_442	1A	26.595	0.953846	2	0.0880473	0.0841712
wsnp_Ex_c57982_59470152	1A	27.0711	0.944867	2	0.104187	0.0987594
Excalibur_c5139_198	1A	27.0711	0.980989	2	0.0372999	0.0366043
Excalibur_c71158_54	1A	27.0711	0.946565	2	0.10116	0.096043
Excalibur_c82557_201	1A	27.0711	0.996198	2	0.00757565	0.00754695
BobWhite_c39996_85	1A	27.3464	0.988636	2	0.022469	0.0222166
RAC875_c1710_376	1A	27.3464	0.965649	2	0.0663423	0.0641416
BS00069278_51	1A	29.1114	0.93254	2	0.125819	0.117904
BS00076278_51	1A	29.1114	0.965385	2	0.0668343	0.0646009
BS00110709_51	1A	29.1114	0.608696	2	0.476371	0.362906
CAP8_c2448_355	1A	29.1114	0.890152	2	0.195564	0.176441
Excalibur_c21298_515	1A	29.1114	0.996094	2	0.00778198	0.0077517
Excalibur_c9196_313	1A	29.1114	0.916667	2	0.152778	0.141107
Excalibur_c9676_163	1A	29.1114	0.900383	2	0.179387	0.163297
IAAV7479	1A	29.1114	0.916667	2	0.152778	0.141107
Jagger_c6846_109	1A	29.1114	0.902344	2	0.176239	0.160709
Kukri_c2446_683	1A	29.1114	0.965385	2	0.0668343	0.0646009
Kukri_c29150_143	1A	29.1114	0.898467	2	0.182447	0.165804
RAC875_c18640_821	1A	29.1114	0.960227	2	0.0763817	0.0734646
BS00003595_51	1A	29.1114	0.919231	2	0.148491	0.137466
RAC875_rep_c101110_474	1A	29.1114	0.888031	2	0.198864	0.179091
RAC875_rep_c101110_563	1A	29.1114	0.888462	2	0.198195	0.178555
Tdurum_contig43943_1165	1A	29.1114	0.923664	2	0.141017	0.131074
Tdurum_contig68827_118	1A	29.1114	0.992424	2	0.0150367	0.0149237
tplb0053o08_2004	1A	29.1114	0.960227	2	0.0763817	0.0734646
Kukri_c76307_259	1A	29.6781	0.934615	2	0.122219	0.11475
Tdurum_contig68827_61	1A	29.6781	0.922053	2	0.143742	0.133411
BS00022943_51	1A	29.6781	0.939922	2	0.112936	0.106559
Kukri_c29655_239	1A	30.9865	0.979167	2	0.0407986	0.0399663
Kukri_c4126_240	1A	30.9865	0.616858	2	0.472688	0.360971
Kukri_c46939_83	1A	30.9865	0.938931	2	0.114679	0.108103
RAC875_c57939_175	1A	30.9865	0.959615	2	0.0775074	0.0745037
Kukri_c5715_141	1A	33.8591	0.836502	2	0.273533	0.236123
RAC875_c34888_65	1A	34.6979	0.670498	2	0.441861	0.34424
BS00022667_51	1A	35.0638	0.908745	2	0.165855	0.152101
wsnp_Ex_c38203_45790396	1A	35.2323	0.931818	2	0.127066	0.118993
wsnp_Ex_c7965_13519586	1A	35.2323	0.92803	2	0.13358	0.124658
wsnp_Ku_c5756_10191339	1A	35.2323	0.916031	2	0.153837	0.142004
BS00069300_51	1A	35.2323	0.930502	2	0.129336	0.120972
BS00077350_51	1A	35.2323	0.892157	2	0.192426	0.173912
BS00101309_51	1A	35.2323	0.908745	2	0.165855	0.152101
CAP11_c65_237	1A	35.2323	0.940945	2	0.111135	0.10496
Excalibur_c44883_244	1A	35.2323	0.931818	2	0.127066	0.118993
Excalibur_c47455_133	1A	35.2323	0.931818	2	0.127066	0.118993
BobWhite_c34604_222	1A	35.2323	0.931559	2	0.127514	0.119384
BobWhite_c1265_607	1A	35.2323	0.92471	2	0.139242	0.129548
Ku_c2121_1232	1A	35.2323	0.912879	2	0.159062	0.146412
Kukri_c2121_1994	1A	35.2323	0.92803	2	0.13358	0.124658
Kukri_c4126_208	1A	35.2323	0.92803	2	0.13358	0.124658
Kukri_c45607_199	1A	35.2323	0.930769	2	0.128876	0.120571
Kukri_rep_c69910_1153	1A	35.2323	0.931818	2	0.127066	0.118993
tplb0061f07_961	1A	35.2323	0.92803	2	0.13358	0.124658
Excalibur_rep_c113950_132	1A	35.2355	0.818182	2	0.297521	0.253261
wsnp_Ex_c4876_8692849	1A	35.2808	0.820611	2	0.294418	0.251077
Excalibur_c48152_563	1A	35.2808	0.931559	2	0.127514	0.119384
Excalibur_c25891_1402	1A	35.4039	0.507576	2	0.499885	0.374943
Excalibur_c38379_478	1A	35.4039	0.571429	2	0.489796	0.369846
Ku_c4823_673	1A	35.4039	0.677606	2	0.436912	0.341466
wsnp_Ex_c7965_13520238	1A	35.6533	0.780534	2	0.342601	0.283913
BS00103478_51	1A	35.6533	0.786822	2	0.335467	0.279198
Excalibur_c25175_512	1A	35.6533	0.783784	2	0.338934	0.281496
IACX9458	1A	35.6533	0.659004	2	0.449436	0.348439
Kukri_c2121_1936	1A	35.6533	0.927481	2	0.13452	0.125472
RAC875_c67106_97	1A	35.6533	0.94697	2	0.100436	0.0953925
Tdurum_contig42479_2158	1A	35.6533	0.815385	2	0.301065	0.255745
wsnp_Ex_c7442_12743707	1A	36.1552	0.98855	2	0.0226385	0.0223823
wsnp_Ex_c19717_28713417	1A	36.7349	0.700758	2	0.419393	0.331448
wsnp_Ex_c7252_12453079	1A	36.7349	0.706349	2	0.41484	0.328794
RAC875_c23587_271	1A	37.0329	0.717054	2	0.405775	0.323448
wsnp_JD_c7522_8606553	1A	38.1113	0.688462	2	0.428964	0.336959
BS00082266_51	1A	38.1113	0.901186	2	0.1781	0.16224
BobWhite_c46501_92	1A	38.1113	0.887833	2	0.199172	0.179337
Kukri_c11891_1015	1A	38.1113	0.874046	2	0.220179	0.19594
Kukri_c2121_1334	1A	38.1113	0.696498	2	0.422777	0.333407
Kukri_c2121_2345	1A	38.1113	0.772201	2	0.351813	0.289927
Kukri_rep_c108031_378	1A	38.1113	0.874525	2	0.219462	0.195381
RAC875_c59712_105	1A	38.1113	0.905303	2	0.171459	0.15676
Tdurum_contig11756_1415	1A	38.1113	0.901515	2	0.177571	0.161805
Tdurum_contig11756_264	1A	38.1113	0.904943	2	0.172042	0.157243
Tdurum_contig50845_215	1A	38.1113	0.894531	2	0.18869	0.170888
Tdurum_contig50845_82	1A	38.1113	0.873077	2	0.221627	0.197068
BS00022738_51	1A	38.1113	0.905882	2	0.170519	0.155981
BS00022977_51	1A	38.1113	0.901575	2	0.177475	0.161727
Excalibur_c20777_428	1A	40.8609	0.782946	2	0.339883	0.282123
BS00110358_51	1A	42.6647	0.597701	2	0.480909	0.365272
BS00003761_51	1A	43.2768	0.870722	2	0.22513	0.199788
RAC875_c54245_88	1A	43.2768	0.874046	2	0.220179	0.19594
Tdurum_contig29484_628	1A	43.2768	0.857414	2	0.24451	0.214617
Tdurum_contig61492_458	1A	43.2768	0.874525	2	0.219462	0.195381
Tdurum_contig61492_684	1A	43.2768	0.863118	2	0.236291	0.208374
BS00012052_51	1A	43.4679	0.855513	2	0.247221	0.216662
BS00064536_51	1A	43.4679	0.910853	2	0.1624	0.149213
BS00107852_51	1A	45.9389	0.965517	2	0.0665874	0.0643705
IAAV1469	1A	45.9389	0.922179	2	0.14353	0.133229
RAC875_c56994_301	1A	45.9389	0.879845	2	0.211436	0.189083
BS00039749_51	1A	45.9389	0.994275	2	0.0113848	0.01132
Excalibur_c110483_103	1A	48.4488	0.958175	2	0.0801515	0.0769394
Excalibur_c18694_273	1A	48.4488	0.957854	2	0.0807387	0.0774793
Excalibur_c22642_90	1A	48.4488	0.946768	2	0.100797	0.0957166
Excalibur_rep_c92985_618	1A	48.4488	0.942966	2	0.107563	0.101778
Kukri_c24144_1568	1A	48.4488	0.958175	2	0.0801515	0.0769394
Kukri_rep_c81545_195	1A	48.4488	0.915709	2	0.154372	0.142457
RAC875_c37934_285	1A	48.4488	0.958175	2	0.0801515	0.0769394
Tdurum_contig17530_822	1A	48.4488	0.92803	2	0.13358	0.124658
BS00064608_51	1A	48.4488	0.890625	2	0.194824	0.175846
BS00065419_51	1A	48.4488	0.889764	2	0.196168	0.176927
Ex_c3941_906	1A	48.9475	0.703125	2	0.41748	0.330335
IAAV2838	1A	50.5377	0.577519	2	0.487981	0.368919
Excalibur_c11941_612	1A	50.6607	0.800781	2	0.319061	0.268161
wsnp_Ex_c5323_9408829	1A	51.0947	0.876494	2	0.216504	0.193067
BS00078982_51	1A	51.0947	0.760618	2	0.364157	0.297852
Excalibur_c10689_254	1A	51.0947	0.897338	2	0.184244	0.167271
Kukri_c7436_2259	1A	51.0947	0.837165	2	0.27264	0.235474
Excalibur_c11941_675	1A	51.2469	0.845238	2	0.261621	0.227398
wsnp_Ex_c10783_17554146	1A	51.5092	0.814672	2	0.301963	0.256372
BS00105601_51	1A	51.5092	0.754789	2	0.370165	0.301654
CAP7_c4833_141	1A	51.5092	0.814672	2	0.301963	0.256372
Kukri_c16098_95	1A	51.5092	0.817829	2	0.297969	0.253576
RAC875_c16820_419	1A	51.8039	0.834661	2	0.276004	0.237915
wsnp_Ex_c48087_53105842	1A	51.9432	0.833969	2	0.276929	0.238584
wsnp_Ex_c5323_9409407	1A	51.9432	0.847328	2	0.258726	0.225257
wsnp_Ku_c42878_50516167	1A	51.9432	0.831439	2	0.280296	0.241013
CAP7_c4833_55	1A	51.9432	0.830739	2	0.281223	0.24168
RAC875_c1825_188	1A	51.9432	0.813688	2	0.303199	0.257234
RAC875_c8245_272	1A	51.9432	0.846008	2	0.260557	0.226612
TA006139-0953	1A	51.9432	0.847909	2	0.257919	0.224658
Excalibur_c7026_2635	1A	52.5488	0.690114	2	0.427713	0.336244
BobWhite_c48591_394	1A	52.5488	0.700389	2	0.419688	0.331619
Kukri_c13136_1363	1A	52.5488	0.764479	2	0.360102	0.295265
Tdurum_contig98378_452	1A	53.6175	0.501938	2	0.499992	0.374996
Kukri_c13593_203	1A	53.7179	0.915385	2	0.154911	0.142912
Kukri_rep_c102900_1715	1A	54.3786	0.897727	2	0.183626	0.166767
wsnp_BE586140A_Ta_2_1	1A	55.1785	0.586207	2	0.485137	0.367458
GENE-0002_856	1A	55.1785	0.802326	2	0.317198	0.266891
BobWhite_c4499_153	1A	55.1785	0.713178	2	0.40911	0.325425
Kukri_c12534_559	1A	55.1785	0.660305	2	0.448604	0.347981
Kukri_c45123_242	1A	55.1785	0.875	2	0.21875	0.194824
RAC875_rep_c107325_644	1A	55.1785	0.828794	2	0.283789	0.243521
BS00065005_51	1A	55.1785	0.912214	2	0.16016	0.147334
CAP7_c2317_217	1A	56.1015	0.896552	2	0.185493	0.16829
Kukri_c31964_109	1A	56.1015	0.689394	2	0.42826	0.336557
Tdurum_contig11004_400	1A	56.1015	0.946565	2	0.10116	0.096043
Tdurum_contig11004_613	1A	56.1015	0.954023	2	0.0877263	0.0838783
Tdurum_contig61515_259	1A	56.1015	0.954373	2	0.087091	0.0832986
wsnp_Ex_c31983_40709607	1A	56.393	0.708015	2	0.413459	0.327985
wsnp_Ex_c31983_40709866	1A	56.4156	0.65	2	0.455	0.351488
Kukri_c82555_88	1A	56.814	0.735409	2	0.389166	0.313441
Tdurum_contig13946_241	1A	56.814	0.681818	2	0.433884	0.339757
Tdurum_contig29280_216	1A	56.814	0.996212	2	0.00754706	0.00751858
Tdurum_contig77289_179	1A	56.814	0.726054	2	0.3978	0.318677
Excalibur_c46833_204	1A	57.9119	0.848249	2	0.257445	0.224306
Excalibur_rep_c114535_55	1A	57.9119	0.949807	2	0.0953474	0.0908019
Ku_c11769_252	1A	57.9119	0.954373	2	0.087091	0.0832986
Kukri_c29134_108	1A	57.9119	0.882129	2	0.207954	0.186332
RAC875_c89908_105	1A	57.9119	0.750973	2	0.374025	0.304078
Kukri_c31964_56	1A	57.9313	0.692015	2	0.42626	0.335411
Tdurum_contig8382_300	1A	57.9313	0.709302	2	0.412385	0.327354
Ra_c22663_367	1A	58.8122	0.962121	2	0.072888	0.0702316
wsnp_Ku_c4271_7774388	1A	59.1263	0.992424	2	0.0150367	0.0149237
IACX1465	1A	59.1263	0.675676	2	0.438276	0.342233
Excalibur_c7237_1084	1A	59.6995	0.946565	2	0.10116	0.096043
Excalibur_c7237_1208	1A	59.6995	0.954198	2	0.0874075	0.0835875
Kukri_c7579_559	1A	59.6995	0.950192	2	0.0946551	0.0901753
RAC875_c10090_963	1A	59.6995	0.946768	2	0.100797	0.0957166
RAC875_rep_c111911_116	1A	59.6995	0.950758	2	0.0936352	0.0892514
Tdurum_contig61515_522	1A	59.6995	0.954023	2	0.0877263	0.0838783
BS00029346_51	1A	60.7197	0.738462	2	0.386272	0.311669
IACX1592	1A	62.0443	0.769531	2	0.354706	0.291798
TA003773-0807	1A	62.0443	0.858238	2	0.243332	0.213727
IAAV5652	1A	62.3584	0.737354	2	0.387326	0.312315
Tdurum_contig47183_205	1A	63.181	0.743295	2	0.381615	0.3088
Tdurum_contig47183_333	1A	63.2749	0.996212	2	0.00754706	0.00751858
Tdurum_contig622_285	1A	63.8643	0.996212	2	0.00754706	0.00751858
Tdurum_contig76915_88	1A	63.8643	0.996212	2	0.00754706	0.00751858
BS00064197_51	1A	64.6675	0.758893	2	0.365949	0.298989
wsnp_Ex_c18169_26977013	1A	65.435	0.671937	2	0.440876	0.34369
BS00067339_51	1A	65.435	0.885932	2	0.202114	0.181689
BS00110151_51	1A	65.435	0.888889	2	0.197531	0.178022
Excalibur_c12215_352	1A	65.435	0.79771	2	0.322738	0.270658
Excalibur_c77035_156	1A	65.435	0.858779	2	0.242556	0.213139
BobWhite_c4646_119	1A	65.435	0.739544	2	0.385238	0.311034
IACX5982	1A	65.435	0.744186	2	0.380746	0.308262
Kukri_c23985_166	1A	65.435	0.895753	2	0.186759	0.16932
Kukri_c23985_229	1A	65.435	0.889313	2	0.196871	0.177492
Kukri_c47852_121	1A	65.435	0.840304	2	0.268386	0.232371
Kukri_c49776_192	1A	65.435	0.887833	2	0.199172	0.179337
Kukri_rep_c107771_588	1A	65.435	0.89272	2	0.191542	0.173197
Ra_c27593_460	1A	65.435	0.737452	2	0.387233	0.312259
RAC875_c65431_351	1A	65.435	0.795455	2	0.325413	0.272466
BS00013227_51	1A	65.435	0.800766	2	0.319079	0.268173
Tdurum_contig5008_635	1A	65.435	0.887833	2	0.199172	0.179337
Tdurum_contig69753_513	1A	65.435	0.798479	2	0.32182	0.270036
RAC875_rep_c104986_200	1A	66.0277	0.942308	2	0.108728	0.102817
IAAV2888	1A	66.3127	0.94636	2	0.101525	0.0963715
IAAV5931	1A	66.8827	0.946565	2	0.10116	0.096043
RAC875_c46269_387	1A	66.8827	0.946565	2	0.10116	0.096043
Ex_c68770_506	1A	67.2454	0.973384	2	0.0518151	0.0504727
Excalibur_c5606_1192	1A	67.2454	0.811765	2	0.305606	0.258908
wsnp_Ex_c2181_4089788	1A	68.829	0.942748	2	0.107948	0.102122
wsnp_Ex_c24686_33941368	1A	68.829	0.942529	2	0.108337	0.102468
wsnp_Ex_c24686_33942264	1A	68.829	0.941065	2	0.110924	0.104772
IAAV4243	1A	68.829	0.953668	2	0.0883708	0.0844661
wsnp_Ku_rep_c107796_93118214	1A	69.5188	0.94636	2	0.101525	0.0963715
wsnp_Ex_c10257_16825240	1A	69.8718	0.770115	2	0.354076	0.291391
RAC875_c6664_63	1A	69.8718	0.82197	2	0.292671	0.249843
wsnp_Ex_c10595_17292077	1A	70.1018	0.858238	2	0.243332	0.213727
wsnp_Ex_c111741_93530669	1A	70.1018	0.977186	2	0.0445864	0.0435925
wsnp_Ex_c11374_18361760	1A	70.1018	0.854167	2	0.249132	0.218099
wsnp_Ex_c11697_18821490	1A	70.1018	0.858779	2	0.242556	0.213139
wsnp_Ex_c12117_19381493	1A	70.1018	0.942529	2	0.108337	0.102468
wsnp_Ex_c12352_19708127	1A	70.1018	0.756654	2	0.368257	0.300451
wsnp_Ex_c13783_21613564	1A	70.1018	0.843511	2	0.264	0.229152
wsnp_Ex_c14733_22819350	1A	70.1018	0.825095	2	0.288626	0.246974
wsnp_Ex_c14733_22819625	1A	70.1018	0.826923	2	0.286243	0.245275
wsnp_Ex_c17684_26426785	1A	70.1018	0.85687	2	0.245287	0.215204
wsnp_Ex_c18196_27006489	1A	70.1018	0.858238	2	0.243332	0.213727
wsnp_Ex_c18662_27538313	1A	70.1018	0.858779	2	0.242556	0.213139
wsnp_Ex_c19730_28728245	1A	70.1018	0.858779	2	0.242556	0.213139
wsnp_Ex_c21450_30588044	1A	70.1018	0.861538	2	0.23858	0.21012
wsnp_Ex_c2389_4477096	1A	70.1018	0.871648	2	0.223756	0.198723
wsnp_Ex_c2389_4477552	1A	70.1018	0.859848	2	0.241018	0.211973
wsnp_Ex_c2389_4478238	1A	70.1018	0.872137	2	0.223028	0.198157
wsnp_Ex_c2389_4478587	1A	70.1018	0.858779	2	0.242556	0.213139
wsnp_Ex_c2389_4479047	1A	70.1018	0.862595	2	0.237049	0.208953
wsnp_Ex_c25220_34487119	1A	70.1018	0.858779	2	0.242556	0.213139
wsnp_Ex_c25628_34888253	1A	70.1018	0.595057	2	0.481928	0.365801
wsnp_Ex_c28165_37310070	1A	70.1018	0.858238	2	0.243332	0.213727
wsnp_Ex_c2972_5477975	1A	70.1018	0.858779	2	0.242556	0.213139
wsnp_Ex_c3142_5808220	1A	70.1018	0.858779	2	0.242556	0.213139
wsnp_Ex_c3142_5808330	1A	70.1018	0.858779	2	0.242556	0.213139
wsnp_Ex_c3142_5808713	1A	70.1018	0.855513	2	0.247221	0.216662
wsnp_Ex_c31525_40302140	1A	70.1018	0.977186	2	0.0445864	0.0435925
wsnp_Ex_c31525_40302747	1A	70.1018	0.977273	2	0.0444215	0.0434349
wsnp_Ex_c3365_6183009	1A	70.1018	0.858238	2	0.243332	0.213727
wsnp_Ex_c33831_42253707	1A	70.1018	0.872624	2	0.222303	0.197594
wsnp_BE518393A_Td_2_3	1A	70.1018	0.85214	2	0.251995	0.220244
wsnp_Ex_c3565_6520901	1A	70.1018	0.599222	2	0.48031	0.364961
wsnp_Ex_c3567_6526582	1A	70.1018	0.851711	2	0.252599	0.220696
wsnp_Ex_c3572_6533892	1A	70.1018	0.754864	2	0.370089	0.301606
wsnp_Ex_c3747_6824863	1A	70.1018	0.857414	2	0.24451	0.214617
wsnp_Ex_c3906_7086162	1A	70.1018	0.782101	2	0.340838	0.282753
wsnp_Ex_c3963_7179699	1A	70.1018	0.855513	2	0.247221	0.216662
wsnp_Ex_c3963_7179957	1A	70.1018	0.880952	2	0.209751	0.187753
wsnp_Ex_c39661_46902650	1A	70.1018	0.858238	2	0.243332	0.213727
wsnp_Ex_c40942_47886087	1A	70.1018	0.858238	2	0.243332	0.213727
wsnp_Ex_c41237_48104282	1A	70.1018	0.857692	2	0.244112	0.214317
wsnp_Ex_c44498_50537128	1A	70.1018	0.858238	2	0.243332	0.213727
wsnp_Ex_c45880_51550172	1A	70.1018	0.869732	2	0.226597	0.200924
wsnp_Ex_c4605_8239915	1A	70.1018	0.555985	2	0.493731	0.371846
wsnp_Ex_c48375_53299028	1A	70.1018	0.858238	2	0.243332	0.213727
wsnp_Ex_c49829_54319220	1A	70.1018	0.827586	2	0.285375	0.244655
wsnp_Ex_c50235_54588957	1A	70.1018	0.833333	2	0.277778	0.239198
wsnp_Ex_c591_1177097	1A	70.1018	0.858779	2	0.242556	0.213139
wsnp_Ex_c6075_10637792	1A	70.1018	0.858238	2	0.243332	0.213727
wsnp_Ex_c6278_10941843	1A	70.1018	0.857414	2	0.24451	0.214617
wsnp_Ex_c645_1273590	1A	70.1018	0.858238	2	0.243332	0.213727
wsnp_Ex_c645_1273901	1A	70.1018	0.875	2	0.21875	0.194824
wsnp_Ex_c6817_11762714	1A	70.1018	0.535985	2	0.49741	0.373702
wsnp_Ex_c6826_11774795	1A	70.1018	0.869231	2	0.227337	0.201496
wsnp_Ex_c6826_11775106	1A	70.1018	0.858779	2	0.242556	0.213139
wsnp_Ex_c6934_11953178	1A	70.1018	0.855513	2	0.247221	0.216662
wsnp_Ex_c7258_12461939	1A	70.1018	0.821293	2	0.293542	0.250458
wsnp_Ex_c8101_13712260	1A	70.1018	0.858779	2	0.242556	0.213139
wsnp_Ex_c8666_14522816	1A	70.1018	0.858238	2	0.243332	0.213727
wsnp_Ex_c8885_14842394	1A	70.1018	0.752852	2	0.372132	0.302891
wsnp_BF478737A_Ta_2_1	1A	70.1018	0.846743	2	0.259538	0.225858
wsnp_Ex_rep_c102155_87382570	1A	70.1018	0.875	2	0.21875	0.194824
wsnp_Ex_rep_c103028_88077819	1A	70.1018	0.977186	2	0.0445864	0.0435925
wsnp_Ex_rep_c103087_88124573	1A	70.1018	0.533333	2	0.497778	0.373886
wsnp_Ex_rep_c104050_88861052	1A	70.1018	0.858238	2	0.243332	0.213727
wsnp_Ex_rep_c105244_89727666	1A	70.1018	0.854167	2	0.249132	0.218099
wsnp_Ex_rep_c105244_89727820	1A	70.1018	0.855513	2	0.247221	0.216662
wsnp_Ex_rep_c66318_64485410	1A	70.1018	0.858779	2	0.242556	0.213139
wsnp_Ex_rep_c66382_64577768	1A	70.1018	0.854167	2	0.249132	0.218099
wsnp_Ex_rep_c66767_65124989	1A	70.1018	0.862069	2	0.237812	0.209535
wsnp_Ex_rep_c67065_65532802	1A	70.1018	0.858238	2	0.243332	0.213727
wsnp_Ex_rep_c67763_66441222	1A	70.1018	0.858238	2	0.243332	0.213727
wsnp_Ex_rep_c68183_66958099	1A	70.1018	0.858238	2	0.243332	0.213727
wsnp_Ex_rep_c69738_68695568	1A	70.1018	0.754864	2	0.370089	0.301606
wsnp_Ex_rep_c69775_68731015	1A	70.1018	0.858238	2	0.243332	0.213727
wsnp_CAP11_c1029_611774	1A	70.1018	0.967803	2	0.0623206	0.0603787
wsnp_Ku_c18611_27943266	1A	70.1018	0.863118	2	0.236291	0.208374
wsnp_Ku_c3468_6420199	1A	70.1018	0.854167	2	0.249132	0.218099
wsnp_Ku_c37925_46678703	1A	70.1018	0.601923	2	0.479223	0.364396
wsnp_Ku_c4413_8008008	1A	70.1018	0.542308	2	0.49642	0.373204
wsnp_Ku_rep_c104517_90964418	1A	70.1018	0.858238	2	0.243332	0.213727
wsnp_Ra_c20163_29413615	1A	70.1018	0.858238	2	0.243332	0.213727
wsnp_Ra_c26956_36503468	1A	70.1018	0.861004	2	0.239352	0.210708
wsnp_Ra_c4481_8119609	1A	70.1018	0.597656	2	0.480927	0.365281
wsnp_Ra_c6474_11298812	1A	70.1018	0.856589	2	0.245688	0.215507
wsnp_Ra_c6474_11298858	1A	70.1018	0.858779	2	0.242556	0.213139
wsnp_Ra_rep_c105422_89367749	1A	70.1018	0.857692	2	0.244112	0.214317
wsnp_RFL_Contig1186_254286	1A	70.1018	0.875	2	0.21875	0.194824
wsnp_RFL_Contig2185_1520256	1A	70.1018	0.977186	2	0.0445864	0.0435925
wsnp_CAP12_c2645_1267978	1A	70.1018	0.858238	2	0.243332	0.213727
BS00067330_51	1A	70.1018	0.857414	2	0.24451	0.214617
BS00076538_51	1A	70.1018	0.858779	2	0.242556	0.213139
BS00076668_51	1A	70.1018	0.828846	2	0.28372	0.243472
BS00077199_51	1A	70.1018	0.524809	2	0.498769	0.374384
BS00077504_51	1A	70.1018	0.868321	2	0.22868	0.202533
BS00077815_51	1A	70.1018	0.855469	2	0.247284	0.216709
BS00080438_51	1A	70.1018	0.855513	2	0.247221	0.216662
BS00087437_51	1A	70.1018	0.645669	2	0.457561	0.35288
BS00090408_51	1A	70.1018	0.862069	2	0.237812	0.209535
BobWhite_c18773_75	1A	70.1018	0.965779	2	0.066099	0.0639144
BS00110039_51	1A	70.1018	0.858779	2	0.242556	0.213139
BS00110766_51	1A	70.1018	0.563745	2	0.491873	0.370904
CAP11_c6014_160	1A	70.1018	0.761538	2	0.363195	0.29724
BobWhite_c20703_141	1A	70.1018	0.858779	2	0.242556	0.213139
CAP8_c806_297	1A	70.1018	0.716475	2	0.406277	0.323747
CAP8_rep_c7560_159	1A	70.1018	0.785441	2	0.337047	0.280247
BobWhite_c24113_529	1A	70.1018	0.826923	2	0.286243	0.245275
Ex_c14515_218	1A	70.1018	0.88189	2	0.20832	0.186622
Ex_c14515_220	1A	70.1018	0.854962	2	0.248004	0.217251
Ex_c23451_720	1A	70.1018	0.855513	2	0.247221	0.216662
Ex_c2389_1634	1A	70.1018	0.861538	2	0.23858	0.21012
Ex_c2389_1828	1A	70.1018	0.873563	2	0.220901	0.196502
Ex_c29914_480	1A	70.1018	0.977186	2	0.0445864	0.0435925
Ex_c3567_1048	1A	70.1018	0.887795	2	0.19923	0.179383
Ex_c3799_2429	1A	70.1018	0.857692	2	0.244112	0.214317
Ex_c6765_2118	1A	70.1018	0.760536	2	0.364242	0.297906
Ex_c801_555	1A	70.1018	0.870656	2	0.225228	0.199864
Ex_c801_820	1A	70.1018	0.855513	2	0.247221	0.216662
Ex_c9201_714	1A	70.1018	0.858779	2	0.242556	0.213139
Excalibur_c11374_1126	1A	70.1018	0.861538	2	0.23858	0.21012
Excalibur_c17872_137	1A	70.1018	0.870229	2	0.225861	0.200354
Excalibur_c20133_87	1A	70.1018	0.764479	2	0.360102	0.295265
Excalibur_c22728_610	1A	70.1018	0.861538	2	0.23858	0.21012
Excalibur_c2389_90	1A	70.1018	0.854406	2	0.248793	0.217844
Excalibur_c24041_287	1A	70.1018	0.861538	2	0.23858	0.21012
BobWhite_c31155_350	1A	70.1018	0.973282	2	0.0520075	0.0506551
Excalibur_c32608_64	1A	70.1018	0.787879	2	0.334252	0.27839
Excalibur_c44731_1000	1A	70.1018	0.861538	2	0.23858	0.21012
Excalibur_c49588_76	1A	70.1018	0.783784	2	0.338934	0.281496
Excalibur_c57766_92	1A	70.1018	0.835249	2	0.275216	0.237344
Excalibur_c6141_1337	1A	70.1018	0.858238	2	0.243332	0.213727
Excalibur_c6255_1119	1A	70.1018	0.864504	2	0.234274	0.206832
Excalibur_c63753_211	1A	70.1018	0.858779	2	0.242556	0.213139
Excalibur_c64855_328	1A	70.1018	0.875486	2	0.21802	0.194254
Excalibur_c7692_139	1A	70.1018	0.858238	2	0.243332	0.213727
Excalibur_rep_c111311_58	1A	70.1018	0.786822	2	0.335467	0.279198
Excalibur_rep_c113303_500	1A	70.1018	0.596078	2	0.481538	0.365599
BobWhite_c40914_538	1A	70.1018	0.855513	2	0.247221	0.216662
Excalibur_s107771_77	1A	70.1018	0.766537	2	0.357916	0.293864
GENE-0041_182	1A	70.1018	0.858238	2	0.243332	0.213727
GENE-0379_108	1A	70.1018	0.854406	2	0.248793	0.217844
GENE-0431_601	1A	70.1018	0.751938	2	0.373055	0.30347
GENE-0446_243	1A	70.1018	0.521401	2	0.499084	0.374542
GENE-0561_101	1A	70.1018	0.858238	2	0.243332	0.213727
GENE-0561_311	1A	70.1018	0.862069	2	0.237812	0.209535
GENE-2795_120	1A	70.1018	0.859848	2	0.241018	0.211973
BobWhite_c44224_71	1A	70.1018	0.857143	2	0.244898	0.21491
IAAV1463	1A	70.1018	0.971591	2	0.055204	0.0536803
IAAV1851	1A	70.1018	0.854167	2	0.249132	0.218099
IAAV2342	1A	70.1018	0.858238	2	0.243332	0.213727
BobWhite_c45409_389	1A	70.1018	0.858238	2	0.243332	0.213727
IAAV3306	1A	70.1018	0.977186	2	0.0445864	0.0435925
IAAV3846	1A	70.1018	0.969582	2	0.058986	0.0572463
IAAV5581	1A	70.1018	0.872093	2	0.223094	0.198208
IAAV5756	1A	70.1018	0.851711	2	0.252599	0.220696
IAAV7414	1A	70.1018	0.830116	2	0.282047	0.242272
IAAV742	1A	70.1018	0.858238	2	0.243332	0.213727
IAAV7551	1A	70.1018	0.614504	2	0.473778	0.361545
IAAV7929	1A	70.1018	0.585938	2	0.485229	0.367506
IAAV814	1A	70.1018	0.977186	2	0.0445864	0.0435925
IAAV8458	1A	70.1018	0.980916	2	0.0374395	0.0367387
IAAV8824	1A	70.1018	0.854406	2	0.248793	0.217844
IACX6344	1A	70.1018	0.870722	2	0.22513	0.199788
IACX7767	1A	70.1018	0.858779	2	0.242556	0.213139
IACX7921	1A	70.1018	0.688213	2	0.429152	0.337066
Ku_c2449_578	1A	70.1018	0.851711	2	0.252599	0.220696
Ku_c2742_638	1A	70.1018	0.969582	2	0.058986	0.0572463
Ku_c2898_1247	1A	70.1018	0.858238	2	0.243332	0.213727
Ku_c2898_1284	1A	70.1018	0.88189	2	0.20832	0.186622
Ku_c2898_221	1A	70.1018	0.864865	2	0.233747	0.206428
Kukri_c12000_1447	1A	70.1018	0.854962	2	0.248004	0.217251
Kukri_c23382_1431	1A	70.1018	0.857143	2	0.244898	0.21491
Kukri_c24897_140	1A	70.1018	0.977186	2	0.0445864	0.0435925
Kukri_c25839_487	1A	70.1018	0.862069	2	0.237812	0.209535
Kukri_c29668_338	1A	70.1018	0.533333	2	0.497778	0.373886
Kukri_c31093_387	1A	70.1018	0.973384	2	0.0518151	0.0504727
Kukri_c362_151	1A	70.1018	0.763566	2	0.361066	0.295882
Kukri_c4099_321	1A	70.1018	0.977186	2	0.0445864	0.0435925
Kukri_c43707_314	1A	70.1018	0.858238	2	0.243332	0.213727
Kukri_c43730_841	1A	70.1018	0.752852	2	0.372132	0.302891
Kukri_c48434_88	1A	70.1018	0.96124	2	0.0745148	0.0717385
Kukri_c54467_100	1A	70.1018	0.746154	2	0.378817	0.307066
Kukri_c6106_470	1A	70.1018	0.862069	2	0.237812	0.209535
Kukri_rep_c101218_200	1A	70.1018	0.858238	2	0.243332	0.213727
Kukri_rep_c104386_273	1A	70.1018	0.748062	2	0.37693	0.305892
Kukri_rep_c106359_124	1A	70.1018	0.762452	2	0.362238	0.29663
Kukri_rep_c81206_235	1A	70.1018	0.854962	2	0.248004	0.217251
Kukri_rep_c90849_211	1A	70.1018	0.864865	2	0.233747	0.206428
Kukri_rep_c99813_69	1A	70.1018	0.914773	2	0.155927	0.143771
Ra_c11042_1500	1A	70.1018	0.855513	2	0.247221	0.216662
Ra_c16532_425	1A	70.1018	0.871595	2	0.223834	0.198783
Ra_c4140_287	1A	70.1018	0.977186	2	0.0445864	0.0435925
Ra_c5696_1556	1A	70.1018	0.977186	2	0.0445864	0.0435925
Ra_c56967_900	1A	70.1018	0.942748	2	0.107948	0.102122
Ra_c7062_430	1A	70.1018	0.858238	2	0.243332	0.213727
RAC875_c10400_791	1A	70.1018	0.596958	2	0.481198	0.365422
RAC875_c10506_434	1A	70.1018	0.862069	2	0.237812	0.209535
RAC875_c11899_366	1A	70.1018	0.86692	2	0.230739	0.204119
RAC875_c12808_182	1A	70.1018	0.581749	2	0.486634	0.368228
RAC875_c15998_53	1A	70.1018	0.872624	2	0.222303	0.197594
RAC875_c18355_804	1A	70.1018	0.854167	2	0.249132	0.218099
RAC875_c2021_1417	1A	70.1018	0.855513	2	0.247221	0.216662
RAC875_c2021_898	1A	70.1018	0.858779	2	0.242556	0.213139
RAC875_c21620_1359	1A	70.1018	0.854167	2	0.249132	0.218099
RAC875_c2202_1097	1A	70.1018	0.858238	2	0.243332	0.213727
RAC875_c2313_410	1A	70.1018	0.859848	2	0.241018	0.211973
RAC875_c24560_604	1A	70.1018	0.581749	2	0.486634	0.368228
RAC875_c25442_231	1A	70.1018	0.859848	2	0.241018	0.211973
RAC875_c34623_813	1A	70.1018	0.854962	2	0.248004	0.217251
RAC875_c37025_2027	1A	70.1018	0.856061	2	0.246442	0.216075
RAC875_c3751_96	1A	70.1018	0.607692	2	0.476805	0.363133
RAC875_c38417_246	1A	70.1018	0.781369	2	0.341663	0.283296
RAC875_c40579_501	1A	70.1018	0.858238	2	0.243332	0.213727
RAC875_c42104_639	1A	70.1018	0.859848	2	0.241018	0.211973
RAC875_c42365_61	1A	70.1018	0.973384	2	0.0518151	0.0504727
RAC875_c43011_95	1A	70.1018	0.863118	2	0.236291	0.208374
RAC875_c4878_170	1A	70.1018	0.858779	2	0.242556	0.213139
BS00003758_51	1A	70.1018	0.860465	2	0.24013	0.211299
BS00003813_51	1A	70.1018	0.857143	2	0.244898	0.21491
RAC875_c55052_604	1A	70.1018	0.784091	2	0.338585	0.281265
RAC875_c5544_4156	1A	70.1018	0.748062	2	0.37693	0.305892
RAC875_c61590_448	1A	70.1018	0.980989	2	0.0372999	0.0366043
RAC875_c6338_2719	1A	70.1018	0.861538	2	0.23858	0.21012
RAC875_c7847_1352	1A	70.1018	0.858238	2	0.243332	0.213727
RAC875_c8515_653	1A	70.1018	0.785441	2	0.337047	0.280247
RAC875_c85778_184	1A	70.1018	0.864865	2	0.233747	0.206428
RAC875_c9965_354	1A	70.1018	0.81749	2	0.2984	0.253878
BS00010004_51	1A	70.1018	0.868217	2	0.228832	0.20265
RAC875_rep_c110052_194	1A	70.1018	0.579767	2	0.487275	0.368556
RAC875_rep_c70404_755	1A	70.1018	0.858238	2	0.243332	0.213727
RAC875_rep_c72774_131	1A	70.1018	0.858238	2	0.243332	0.213727
RAC875_rep_c76047_63	1A	70.1018	0.825095	2	0.288626	0.246974
RAC875_rep_c85118_294	1A	70.1018	0.862595	2	0.237049	0.208953
BS00011286_51	1A	70.1018	0.847059	2	0.2591	0.225534
RFL_Contig5699_1155	1A	70.1018	0.825758	2	0.287764	0.24636
TA001772-0625	1A	70.1018	0.58365	2	0.486005	0.367905
TA003382-0407	1A	70.1018	0.774809	2	0.34896	0.288073
TA003542-0511	1A	70.1018	0.862069	2	0.237812	0.209535
TA004365-0417	1A	70.1018	0.836502	2	0.273533	0.236123
TA013367-0455	1A	70.1018	0.873077	2	0.221627	0.197068
TA016013-1040	1A	70.1018	0.6	2	0.48	0.3648
BS00021730_51	1A	70.1018	0.829545	2	0.2828	0.242812
BS00021878_51	1A	70.1018	0.560311	2	0.492725	0.371336
BS00021895_51	1A	70.1018	0.837838	2	0.271731	0.234812
Tdurum_contig20581_256	1A	70.1018	0.858779	2	0.242556	0.213139
Tdurum_contig27840_865	1A	70.1018	0.858238	2	0.243332	0.213727
BS00022201_51	1A	70.1018	0.760456	2	0.364325	0.297959
BS00022207_51	1A	70.1018	0.834615	2	0.276065	0.237959
tplb0032d09_1393	1A	70.1018	0.824427	2	0.289494	0.24759
BS00028874_51	1A	70.1018	0.857692	2	0.244112	0.214317
BS00033760_51	1A	70.1018	0.861538	2	0.23858	0.21012
BS00037007_51	1A	70.1018	0.877953	2	0.214303	0.19134
BS00037255_51	1A	70.1018	0.767442	2	0.35695	0.293243
BS00041358_51	1A	70.1018	0.597656	2	0.480927	0.365281
BS00048887_51	1A	70.1018	0.834615	2	0.276065	0.237959
BS00062965_51	1A	70.1018	0.878431	2	0.213579	0.190771
BS00062969_51	1A	70.1018	0.834615	2	0.276065	0.237959
BS00063063_51	1A	70.1018	0.858238	2	0.243332	0.213727
BS00064357_51	1A	70.1018	0.86692	2	0.230739	0.204119
BS00066308_51	1A	70.1018	0.854406	2	0.248793	0.217844
BS00066549_51	1A	70.1018	0.858779	2	0.242556	0.213139
BS00066852_51	1A	70.5228	0.86692	2	0.230739	0.204119
BobWhite_c478_1386	1A	70.6167	0.521401	2	0.499084	0.374542
wsnp_Ex_c1427_2736441	1A	70.7851	0.848485	2	0.257117	0.224062
wsnp_Ex_c15188_23387523	1A	70.7851	0.799228	2	0.320925	0.269429
wsnp_Ex_c1959_3692097	1A	70.7851	0.515267	2	0.499534	0.374767
wsnp_Ex_c2178_4086161	1A	70.7851	0.520992	2	0.499119	0.374559
wsnp_Ex_c5634_9906981	1A	70.7851	0.688462	2	0.428964	0.336959
wsnp_Ex_c5634_9907829	1A	70.7851	0.681818	2	0.433884	0.339757
wsnp_Ku_rep_c71909_71634013	1A	70.7851	0.526616	2	0.498583	0.374291
wsnp_Ra_c34203_42948357	1A	70.7851	0.793103	2	0.328181	0.274329
wsnp_RFL_Contig2808_2585736	1A	70.7851	0.526923	2	0.49855	0.374274
BS00085851_51	1A	70.7851	0.624046	2	0.469225	0.359139
BS00086680_51	1A	70.7851	0.867424	2	0.229999	0.203549
BS00095100_51	1A	70.7851	0.521073	2	0.499112	0.374556
CAP7_c3885_73	1A	70.7851	0.524904	2	0.49876	0.374379
Excalibur_c37474_179	1A	70.7851	0.793103	2	0.328181	0.274329
Excalibur_c37474_242	1A	70.7851	0.796935	2	0.323659	0.271282
Excalibur_rep_c110450_286	1A	70.7851	0.564885	2	0.49158	0.370754
GENE-0405_237	1A	70.7851	0.524904	2	0.49876	0.374379
IAAV3552	1A	70.7851	0.524904	2	0.49876	0.374379
IAAV4916	1A	70.7851	0.523077	2	0.498935	0.374467
IACX10924	1A	70.7851	0.524904	2	0.49876	0.374379
IACX7695	1A	70.7851	0.583969	2	0.485898	0.36785
IACX8300	1A	70.7851	0.628352	2	0.467051	0.357983
Kukri_c27717_316	1A	70.7851	0.799228	2	0.320925	0.269429
Kukri_c609_328	1A	70.7851	0.524904	2	0.49876	0.374379
Ra_c10580_1629	1A	70.7851	0.524904	2	0.49876	0.374379
Ra_c2322_1067	1A	70.7851	0.577947	2	0.487849	0.36885
Ra_c2322_174	1A	70.7851	0.588462	2	0.484349	0.367052
Ra_c26970_1740	1A	70.7851	0.579545	2	0.487345	0.368592
RAC875_c41581_176	1A	70.7851	0.521236	2	0.499098	0.374549
RAC875_c49760_107	1A	70.7851	0.513672	2	0.499626	0.374813
RAC875_c65515_283	1A	70.7851	0.513514	2	0.499635	0.374817
BS00009866_51	1A	70.7851	0.626923	2	0.467781	0.358372
RAC875_rep_c105092_114	1A	70.7851	0.796154	2	0.324586	0.271908
RFL_Contig5450_993	1A	70.7851	0.788973	2	0.332989	0.277548
TA001042-0912	1A	70.7851	0.517375	2	0.499396	0.374698
Tdurum_contig43360_1381	1A	70.7851	0.526616	2	0.498583	0.374291
Tdurum_contig43360_1592	1A	70.7851	0.524904	2	0.49876	0.374379
Tdurum_contig81558_272	1A	70.7851	0.526616	2	0.498583	0.374291
BS00062715_51	1A	70.7851	0.708015	2	0.413459	0.327985
BS00064679_51	1A	70.7851	0.564885	2	0.49158	0.370754
wsnp_Ex_c10595_17291999	1A	70.8434	0.828244	2	0.284511	0.244038
wsnp_Ra_c20126_29372577	1A	70.8434	0.838462	2	0.270888	0.234198
Ex_c21450_396	1A	70.8434	0.825095	2	0.288626	0.246974
Ku_c2898_783	1A	70.8434	0.844358	2	0.262835	0.228294
Ra_c69908_1877	1A	70.8434	0.825095	2	0.288626	0.246974
wsnp_Ex_c22963_32183009	1A	71.0474	0.896947	2	0.184867	0.167779
wsnp_Ex_c43454_49770425	1A	71.0474	0.719844	2	0.403337	0.321997
wsnp_Ex_rep_c105541_89932598	1A	71.0474	0.839015	2	0.270137	0.23365
wsnp_Ku_c17726_26872129	1A	71.0474	0.870722	2	0.22513	0.199788
Ex_c12584_2014	1A	71.0474	0.830769	2	0.281183	0.241651
Ex_c25689_1603	1A	71.0474	0.830769	2	0.281183	0.241651
Ex_c25689_1606	1A	71.0474	0.825758	2	0.287764	0.24636
Ex_c5759_663	1A	71.0474	0.735409	2	0.389166	0.313441
Excalibur_c13058_241	1A	71.0474	0.789062	2	0.332886	0.277479
BobWhite_c37802_547	1A	71.0474	0.893939	2	0.189624	0.171645
IAAV5939	1A	71.0474	0.841085	2	0.267322	0.231591
JD_c63991_766	1A	71.0474	0.76834	2	0.355988	0.292624
Ku_c23960_333	1A	71.0474	0.827586	2	0.285375	0.244655
Ra_c54249_1031	1A	71.0474	0.841085	2	0.267322	0.231591
RAC875_rep_c104557_1245	1A	71.0474	0.825095	2	0.288626	0.246974
RFL_Contig530_2305	1A	71.0474	0.750958	2	0.37404	0.304087
TA004725-0348	1A	71.0474	0.763359	2	0.361284	0.296021
Tdurum_contig92564_326	1A	71.0474	0.897338	2	0.184244	0.167271
wsnp_Ex_c10100_16600633	1A	71.096	0.602362	2	0.479044	0.364302
wsnp_Ex_c13564_21327699	1A	71.096	0.892996	2	0.191108	0.172847
wsnp_Ex_c1374_2630830	1A	71.096	0.750958	2	0.37404	0.304087
wsnp_Ex_c14361_22341570	1A	71.096	0.754789	2	0.370165	0.301654
wsnp_Ex_c14866_22995097	1A	71.096	0.60728	2	0.476982	0.363226
wsnp_Ex_c25628_34888439	1A	71.096	0.540698	2	0.496687	0.373338
wsnp_Ex_c2840_5247386	1A	71.096	0.843511	2	0.264	0.229152
wsnp_Ex_c34260_42602746	1A	71.096	0.872624	2	0.222303	0.197594
wsnp_Ex_c35563_43690084	1A	71.096	0.536965	2	0.497267	0.37363
wsnp_Ex_c3572_6531810	1A	71.096	0.815385	2	0.301065	0.255745
wsnp_Ex_c3986_7217641	1A	71.096	0.602713	2	0.4789	0.364227
wsnp_Ex_c41969_48673442	1A	71.096	0.760618	2	0.364157	0.297852
wsnp_Ex_c44049_50205614	1A	71.096	0.782946	2	0.339883	0.282123
wsnp_Ex_c44049_50205904	1A	71.096	0.858779	2	0.242556	0.213139
wsnp_BE403956A_Ta_2_3	1A	71.096	0.58365	2	0.486005	0.367905
wsnp_Ex_c5543_9763520	1A	71.096	0.523256	2	0.498918	0.374459
wsnp_Ex_c572_1138503	1A	71.096	0.743295	2	0.381615	0.3088
wsnp_Ex_c6817_11761300	1A	71.096	0.597328	2	0.481054	0.365348
wsnp_Ex_c8364_14095508	1A	71.096	0.637405	2	0.46224	0.355407
wsnp_Ex_rep_c103087_88123733	1A	71.096	0.605364	2	0.477797	0.363652
wsnp_JD_c40990_29127031	1A	71.096	0.877395	2	0.215147	0.192003
wsnp_Ku_c37925_46679146	1A	71.096	0.595057	2	0.481928	0.365801
wsnp_Ku_c47386_53862969	1A	71.096	0.529412	2	0.49827	0.374133
wsnp_Ku_c67495_66513940	1A	71.096	0.876923	2	0.215858	0.192561
wsnp_Ra_c18045_27024765	1A	71.096	0.880769	2	0.21003	0.187973
wsnp_Ra_c6182_10833256	1A	71.096	0.823077	2	0.291243	0.248831
BS00068358_51	1A	71.096	0.594231	2	0.482241	0.365963
CAP12_c6266_187	1A	71.096	0.779923	2	0.343286	0.284364
CAP12_c6266_298	1A	71.096	0.775862	2	0.3478	0.287318
CAP12_c6266_339	1A	71.096	0.850379	2	0.254469	0.222092
CAP7_c3269_236	1A	71.096	0.785441	2	0.337047	0.280247
CAP8_c2843_226	1A	71.096	0.785441	2	0.337047	0.280247
CAP8_c4897_397	1A	71.096	0.866412	2	0.231484	0.204692
D_contig04348_649	1A	71.096	0.751938	2	0.373055	0.30347
Ex_c12763_662	1A	71.096	0.878327	2	0.213737	0.190896
Ex_c14361_506	1A	71.096	0.831373	2	0.280384	0.241077
Ex_c4121_1205	1A	71.096	0.831418	2	0.280325	0.241034
Ex_c42595_2332	1A	71.096	0.915385	2	0.154911	0.142912
Excalibur_c102582_360	1A	71.096	0.734615	2	0.389911	0.313896
Excalibur_c11273_284	1A	71.096	0.850575	2	0.254195	0.221887
Excalibur_c13489_867	1A	71.096	0.914729	2	0.156	0.143832
Excalibur_c14943_695	1A	71.096	0.873077	2	0.221627	0.197068
Excalibur_c24041_794	1A	71.096	0.708171	2	0.413329	0.327909
Excalibur_c59486_172	1A	71.096	0.846154	2	0.260355	0.226463
Excalibur_rep_c107144_405	1A	71.096	0.527132	2	0.498528	0.374263
BobWhite_c39091_286	1A	71.096	0.980916	2	0.0374395	0.0367387
Excalibur_rep_c68424_255	1A	71.096	0.608696	2	0.476371	0.362906
Excalibur_rep_c86757_244	1A	71.096	0.862069	2	0.237812	0.209535
GENE-0126_140	1A	71.096	0.752852	2	0.372132	0.302891
GENE-0235_245	1A	71.096	0.515504	2	0.499519	0.37476
IAAV5730	1A	71.096	0.732283	2	0.392089	0.315222
IAAV7131	1A	71.096	0.88417	2	0.204827	0.18385
IAAV749	1A	71.096	0.842912	2	0.264823	0.229757
IAAV8147	1A	71.096	0.736434	2	0.388198	0.312849
IACX293	1A	71.096	0.585938	2	0.485229	0.367506
Ku_c6979_182	1A	71.096	0.872624	2	0.222303	0.197594
BobWhite_c12841_56	1A	71.096	0.597656	2	0.480927	0.365281
Kukri_c32885_145	1A	71.096	0.842912	2	0.264823	0.229757
BobWhite_c8428_346	1A	71.096	0.723735	2	0.399885	0.319931
Kukri_rep_c101316_375	1A	71.096	0.823755	2	0.290366	0.24821
Kukri_rep_c103147_745	1A	71.096	0.797665	2	0.322791	0.270694
Kukri_rep_c115954_137	1A	71.096	0.583658	2	0.486003	0.367903
RAC875_c25799_457	1A	71.096	0.546512	2	0.495673	0.372827
RAC875_c31168_238	1A	71.096	0.530769	2	0.498107	0.374051
RAC875_c33300_141	1A	71.096	0.781609	2	0.341393	0.283118
RAC875_c41113_144	1A	71.096	0.84981	2	0.255266	0.222686
RAC875_c68797_400	1A	71.096	0.780769	2	0.342337	0.28374
RFL_Contig5001_1099	1A	71.096	0.840304	2	0.268386	0.232371
Tdurum_contig55009_1153	1A	71.096	0.60076	2	0.479695	0.364641
tplb0041a22_935	1A	71.096	0.907197	2	0.168381	0.154205
BS00028491_51	1A	71.096	0.864341	2	0.234511	0.207013
RFL_Contig921_337	1A	71.3	0.736434	2	0.388198	0.312849
wsnp_Ex_c21592_30743513	1A	71.4782	0.751908	2	0.373084	0.303488
wsnp_Ex_c21592_30743815	1A	71.4782	0.872624	2	0.222303	0.197594
wsnp_Ex_c34260_42602649	1A	71.4782	0.872624	2	0.222303	0.197594
wsnp_Ex_c34821_43076533	1A	71.4782	0.874046	2	0.220179	0.19594
wsnp_Ex_c3565_6521098	1A	71.4782	0.597656	2	0.480927	0.365281
wsnp_Ex_c4605_8240189	1A	71.4782	0.557034	2	0.493494	0.371726
wsnp_Ex_c572_1138339	1A	71.4782	0.715953	2	0.406728	0.324014
wsnp_Ex_c572_1138770	1A	71.4782	0.713462	2	0.408868	0.325282
wsnp_Ex_rep_c101414_86781128	1A	71.4782	0.614504	2	0.473778	0.361545
wsnp_Ku_c4018_7333828	1A	71.4782	0.697318	2	0.422131	0.333034
wsnp_Ra_c2895_5488879	1A	71.4782	0.715953	2	0.406728	0.324014
Excalibur_c15098_591	1A	71.4782	0.83908	2	0.270049	0.233586
Excalibur_c3565_2673	1A	71.4782	0.595331	2	0.481824	0.365747
GENE-0071_115	1A	71.4782	0.783784	2	0.338934	0.281496
Kukri_c47825_138	1A	71.4782	0.851711	2	0.252599	0.220696
Kukri_c67601_267	1A	71.4782	0.612167	2	0.474837	0.362102
Kukri_rep_c106037_96	1A	71.4782	0.597656	2	0.480927	0.365281
Ra_c2895_591	1A	71.4782	0.711832	2	0.410254	0.3261
Tdurum_contig100641_225	1A	71.4782	0.981061	2	0.0371614	0.0364709
Tdurum_contig48416_335	1A	71.4782	0.777567	2	0.345914	0.286086
wsnp_Ex_c15722_24074399	1A	71.6466	0.861538	2	0.23858	0.21012
Jagger_c6610_109	1A	71.6466	0.858779	2	0.242556	0.213139
Tdurum_contig10996_2485	1A	71.6466	0.977186	2	0.0445864	0.0435925
BS00026015_51	1A	71.6466	0.854902	2	0.248089	0.217315
wsnp_BF482891A_Ta_2_2	1A	72.6084	0.796935	2	0.323659	0.271282
Excalibur_c65227_444	1A	72.6084	0.824219	2	0.289764	0.247783
Excalibur_rep_c84731_611	1A	72.6084	0.830769	2	0.281183	0.241651
GENE-0491_632	1A	72.6084	0.8125	2	0.304688	0.25827
BobWhite_c4942_140	1A	72.6084	0.859375	2	0.241699	0.21249
Kukri_rep_c96140_621	1A	72.6084	0.980916	2	0.0374395	0.0367387
RAC875_c9833_297	1A	72.6084	0.833333	2	0.277778	0.239198
BobWhite_c30109_240	1A	73.1007	0.764479	2	0.360102	0.295265
RAC875_c9899_510	1A	73.1816	0.81749	2	0.2984	0.253878
wsnp_Ex_rep_c66846_65240088	1A	73.3047	0.768061	2	0.356287	0.292817
IACX219	1A	73.4764	0.772727	2	0.35124	0.289555
Kukri_c23350_433	1A	73.4764	0.769531	2	0.354706	0.291798
TA002594-0782	1A	73.4764	0.764259	2	0.360335	0.295414
Tdurum_contig43203_318	1A	73.4764	0.89313	2	0.190898	0.172677
Tdurum_contig99671_174	1A	73.4764	0.933333	2	0.124444	0.116701
IAAV4099	1A	73.8035	0.980989	2	0.0372999	0.0366043
Jagger_c1403_60	1A	73.9816	0.939163	2	0.114271	0.107742
JD_c17158_393	1A	73.9816	0.9375	2	0.117188	0.110321
Kukri_c20672_360	1A	74.286	0.592308	2	0.482959	0.366334
Kukri_c35200_895	1A	74.286	0.988636	2	0.022469	0.0222166
tplb0059e14_515	1A	74.286	0.988636	2	0.022469	0.0222166
RFL_Contig2270_2610	1A	74.7297	0.793893	2	0.327254	0.273706
TA005242-0705	1A	74.7297	0.988636	2	0.022469	0.0222166
tplb0046g22_1351	1A	74.7297	0.988636	2	0.022469	0.0222166
wsnp_Ex_c3906_7086294	1A	74.7847	0.857143	2	0.244898	0.21491
wsnp_Ex_c4310_7770452	1A	74.7847	0.739464	2	0.385314	0.311081
wsnp_Ex_rep_c101414_86780996	1A	74.7847	0.555985	2	0.493731	0.371846
wsnp_Ex_rep_c66562_64849366	1A	74.7847	0.544061	2	0.496117	0.373051
BS00087601_51	1A	74.7847	0.942308	2	0.108728	0.102817
Excalibur_c25273_149	1A	74.7847	0.778626	2	0.344735	0.285314
BobWhite_c37935_124	1A	74.7847	0.738462	2	0.386272	0.311669
IAAV2072	1A	74.7847	0.515625	2	0.499512	0.374756
IACX18883	1A	74.7847	0.753906	2	0.371063	0.302219
BobWhite_rep_c49207_243	1A	74.7847	0.788462	2	0.33358	0.277942
Ra_c11023_679	1A	74.7847	0.846743	2	0.259538	0.225858
RAC875_c105730_397	1A	74.7847	0.593023	2	0.482693	0.366197
BobWhite_rep_c63819_182	1A	74.7847	0.933712	2	0.123788	0.116126
RAC875_c18539_1159	1A	74.7847	0.872137	2	0.223028	0.198157
BS00002216_51	1A	74.7847	0.517647	2	0.499377	0.374688
BS00040968_51	1A	74.7847	0.942748	2	0.107948	0.102122
BS00063068_51	1A	74.7847	0.788462	2	0.33358	0.277942
wsnp_Ra_c32175_41221223	1A	74.8592	0.762846	2	0.361824	0.296366
Excalibur_c59894_97	1A	75.2219	0.741379	2	0.383472	0.309947
Ex_c28144_1843	1A	75.7952	0.889535	2	0.196525	0.177214
RAC875_c15426_1713	1A	75.7952	0.873563	2	0.220901	0.196502
Tdurum_contig11999_293	1A	75.9636	0.758621	2	0.366231	0.299168
wsnp_Ex_c56097_58351893	1A	76.1417	0.578544	2	0.487662	0.368755
wsnp_Ex_c56097_58352130	1A	76.1417	0.576923	2	0.488166	0.369013
wsnp_Ku_c557_1166684	1A	76.1417	0.788462	2	0.33358	0.277942
Ex_c8514_1342	1A	76.1417	0.76834	2	0.355988	0.292624
IAAV213	1A	76.1417	0.781746	2	0.341238	0.283017
Kukri_c10453_875	1A	76.1417	0.552529	2	0.494481	0.372225
Ra_c58315_265	1A	76.1417	0.572519	2	0.489482	0.369686
RAC875_c41275_131	1A	76.1417	0.57529	2	0.488663	0.369267
Ra_c6038_588	1A	76.6113	0.806202	2	0.312481	0.263659
wsnp_Ex_rep_c73818_71733737	1A	76.702	0.748031	2	0.376961	0.305911
wsnp_Ku_c10239_16988077	1A	76.702	0.773077	2	0.350858	0.289307
GENE-0112_64	1A	76.838	0.881679	2	0.208642	0.186876
Kukri_c3582_87	1A	76.838	0.885057	2	0.203461	0.182763
RAC875_c25507_551	1A	76.838	0.781609	2	0.341393	0.283118
wsnp_Ex_c12336_19686808	1A	77.7836	0.604962	2	0.477966	0.36374
wsnp_Ex_c16592_25117132	1A	77.7836	0.775665	2	0.348017	0.287459
wsnp_BE495786A_Ta_2_1	1A	77.7836	0.885496	2	0.202785	0.182224
wsnp_Ex_c5216_9235964	1A	77.7836	0.748031	2	0.376961	0.305911
wsnp_Ex_c534_1058778	1A	77.7836	0.80303	2	0.316345	0.266308
wsnp_JD_c13903_13781269	1A	77.7836	0.813688	2	0.303199	0.257234
wsnp_Ku_c2815_5317230	1A	77.7836	0.777567	2	0.345914	0.286086
wsnp_Ra_c7818_13376644	1A	77.7836	0.781609	2	0.341393	0.283118
BS00067421_51	1A	77.7836	0.811538	2	0.305888	0.259104
BS00087600_51	1A	77.7836	0.57529	2	0.488663	0.369267
CAP11_c1972_285	1A	77.7836	0.635294	2	0.463391	0.356025
Excalibur_c10167_1028	1A	77.7836	0.796078	2	0.324675	0.271968
Excalibur_c30591_637	1A	77.7836	0.633858	2	0.464164	0.35644
Excalibur_c7033_159	1A	77.7836	0.881679	2	0.208642	0.186876
IAAV1225	1A	77.7836	0.775391	2	0.34832	0.287657
IACX11070	1A	77.7836	0.805344	2	0.313531	0.26438
IACX4378	1A	77.7836	0.625	2	0.46875	0.358887
IACX662	1A	77.7836	0.821705	2	0.293011	0.250083
Kukri_c10239_2186	1A	77.7836	0.792636	2	0.328729	0.274697
RAC875_c94534_75	1A	77.7836	0.898467	2	0.182447	0.165804
RFL_Contig3203_1971	1A	77.7836	0.622137	2	0.470165	0.359637
BS00012283_51	1A	77.7836	0.808429	2	0.309743	0.261773
Tdurum_contig28296_243	1A	77.7836	0.627907	2	0.46728	0.358104
BS00022698_51	1A	77.7836	0.898855	2	0.181829	0.165298
BS00023101_51	1A	77.7836	0.823643	2	0.29051	0.248312
BS00065676_51	1A	77.7836	0.730038	2	0.394165	0.316482
Kukri_c10065_415	1A	77.8225	0.89313	2	0.190898	0.172677
wsnp_Ex_c27940_37101775	1A	78.2047	0.617188	2	0.472534	0.36089
wsnp_Ra_c12148_19539667	1A	78.2047	0.619608	2	0.471388	0.360285
IAAV3049	1A	78.2047	0.615686	2	0.473233	0.361258
wsnp_Ex_c12165_19452361	1A	78.3342	0.638132	2	0.461839	0.355191
wsnp_Ex_c34344_42677360	1A	78.3342	0.642023	2	0.459659	0.354016
wsnp_Ex_c5192_9203100	1A	78.3342	0.622568	2	0.469954	0.359526
wsnp_Ex_c5192_9203682	1A	78.3342	0.622137	2	0.470165	0.359637
wsnp_Ex_c8588_14419007	1A	78.3342	0.557252	2	0.493444	0.371701
wsnp_Ku_c24239_34199356	1A	78.3342	0.62069	2	0.470868	0.36001
wsnp_Ra_c37745_45806931	1A	78.3342	0.639216	2	0.461238	0.354868
BS00073585_51	1A	78.3342	0.953846	2	0.0880473	0.0841712
BobWhite_c18881_338	1A	78.3342	0.636719	2	0.462616	0.355609
Ex_c5192_943	1A	78.3342	0.670588	2	0.441799	0.344206
Excalibur_c32167_59	1A	78.3342	0.558935	2	0.493053	0.371502
Excalibur_c49421_443	1A	78.3342	0.640625	2	0.460449	0.354442
GENE-0410_71	1A	78.3342	0.533074	2	0.497812	0.373904
IACX11338	1A	78.3342	0.533333	2	0.497778	0.373886
BobWhite_c5356_1272	1A	78.3342	0.640625	2	0.460449	0.354442
BobWhite_rep_c63278_349	1A	78.3342	0.643411	2	0.458867	0.353587
RAC875_c31276_1128	1A	78.3342	0.626459	2	0.468016	0.358497
RAC875_c38916_66	1A	78.3342	0.773077	2	0.350858	0.289307
RAC875_c43643_176	1A	78.3342	0.931818	2	0.127066	0.118993
RFL_Contig4231_575	1A	78.3342	0.862595	2	0.237049	0.208953
wsnp_Ex_c34344_42676379	1A	78.3633	0.639535	2	0.46106	0.354772
wsnp_Ex_c42282_48900922	1A	78.3633	0.638132	2	0.461839	0.355191
wsnp_Ex_rep_c66628_64934660	1A	78.3633	0.63308	2	0.46458	0.356662
wsnp_Ku_c39878_48218985	1A	78.3633	0.633205	2	0.464513	0.356627
wsnp_Ra_c16080_24638622	1A	78.3633	0.787402	2	0.334801	0.278755
IAAV5406	1A	78.3633	0.633858	2	0.464164	0.35644
Ku_c8351_2029	1A	78.3633	0.636719	2	0.462616	0.355609
Kukri_c52952_315	1A	78.3633	0.636719	2	0.462616	0.355609
wsnp_Ex_c21336_30465618	1A	79.1892	0.617188	2	0.472534	0.36089
Ex_c105443_895	1A	79.1892	0.623529	2	0.469481	0.359275
Excalibur_c34697_831	1A	79.1892	0.614786	2	0.473648	0.361477
BobWhite_c12568_900	1A	79.1892	0.614786	2	0.473648	0.361477
RAC875_c23081_141	1A	79.1892	0.610687	2	0.475497	0.362448
wsnp_Ex_rep_c105443_89868548	1A	79.458	0.950758	2	0.0936352	0.0892514
GENE-0004_635	1A	79.458	0.900383	2	0.179387	0.163297
Ku_c1571_1457	1A	79.458	0.758621	2	0.366231	0.299168
Kukri_c25215_124	1A	79.458	0.618677	2	0.471832	0.360519
Kukri_c27785_400	1A	79.458	0.712644	2	0.409565	0.325693
RAC875_c19579_377	1A	79.458	0.950758	2	0.0936352	0.0892514
wsnp_Ku_c16913_25885872	1A	79.5325	0.95057	2	0.0939727	0.0895573
Excalibur_c35821_61	1A	79.5325	0.950758	2	0.0936352	0.0892514
Excalibur_rep_c82767_175	1A	79.5325	0.950758	2	0.0936352	0.0892514
Ku_c16913_363	1A	79.5325	0.950758	2	0.0936352	0.0892514
RAC875_c2734_135	1A	79.5325	0.751908	2	0.373084	0.303488
RAC875_c53185_802	1A	79.5325	0.711538	2	0.410503	0.326247
wsnp_Ex_c19294_28225846	1A	79.5908	0.95057	2	0.0939727	0.0895573
wsnp_Ex_c35821_43892960	1A	79.5908	0.950758	2	0.0936352	0.0892514
wsnp_Ra_c4664_8410628	1A	79.5908	0.950758	2	0.0936352	0.0892514
Ex_c4051_1826	1A	79.5908	0.996198	2	0.00757565	0.00754695
IAAV8429	1A	79.5908	0.996212	2	0.00754706	0.00751858
Kukri_c16913_422	1A	79.5908	0.950758	2	0.0936352	0.0892514
Ra_c7552_772	1A	79.5908	0.996212	2	0.00754706	0.00751858
Ra_c9876_373	1A	79.5908	0.996212	2	0.00754706	0.00751858
RAC875_c31419_80	1A	79.5908	0.915709	2	0.154372	0.142457
BS00022733_51	1A	79.5908	0.973384	2	0.0518151	0.0504727
wsnp_Ex_c55986_58282517	1A	80.5429	0.984848	2	0.0298439	0.0293986
BS00089894_51	1A	80.5429	0.816092	2	0.300172	0.25512
Ra_c105707_788	1A	80.5429	0.818182	2	0.297521	0.253261
IAAV5535	1A	80.7955	0.660305	2	0.448604	0.347981
IACX3047	1A	80.7955	0.66092	2	0.44821	0.347764
Tdurum_contig32437_257	1A	81.5112	0.634615	2	0.463757	0.356222
BS00021864_51	1A	81.5404	0.648077	2	0.456146	0.352112
wsnp_Ku_c21316_31053745	1A	81.9711	0.568627	2	0.490581	0.370246
wsnp_Ku_c21316_31053776	1A	81.9711	0.562738	2	0.492128	0.371033
wsnp_BE445113A_Ta_2_1	1A	82.907	0.513514	2	0.499635	0.374817
wsnp_BE445113A_Ta_2_2	1A	82.907	0.517241	2	0.499405	0.374703
wsnp_Ra_c11877_19161832	1A	82.907	0.582375	2	0.486429	0.368122
wsnp_Ra_c3270_6136110	1A	82.907	0.592308	2	0.482959	0.366334
wsnp_Ra_c3270_6136601	1A	82.907	0.596899	2	0.481221	0.365434
BS00094553_51	1A	82.907	0.984791	2	0.0299556	0.0295069
Ex_c2848_957	1A	82.907	0.609375	2	0.476074	0.362751
Excalibur_c16203_451	1A	82.907	0.941406	2	0.110321	0.104236
BobWhite_c29908_113	1A	82.907	0.594595	2	0.482104	0.365892
IAAV8804	1A	82.907	0.597701	2	0.480909	0.365272
IACX5793	1A	82.907	0.562016	2	0.492308	0.371124
IACX5960	1A	82.907	0.554264	2	0.494111	0.372038
Kukri_c30322_414	1A	82.907	0.627376	2	0.46755	0.358249
Kukri_c48879_148	1A	82.907	0.596154	2	0.481509	0.365583
Kukri_c58155_786	1A	82.907	0.596154	2	0.481509	0.365583
RAC875_c29540_391	1A	82.907	0.758555	2	0.366298	0.299211
RAC875_rep_c112044_340	1A	82.907	0.618774	2	0.471785	0.360495
TA003955-1138	1A	82.907	0.973485	2	0.0516242	0.0502917
Kukri_c13107_100	1A	83.4252	0.909091	2	0.165289	0.151629
wsnp_Ku_c15214_23756800	1A	83.5547	0.64313	2	0.459028	0.353675
wsnp_BG314157A_Ta_2_1	1A	83.7037	0.973485	2	0.0516242	0.0502917
wsnp_Ra_c9209_15425473	1A	83.7037	0.903409	2	0.174522	0.159293
BS00067652_51	1A	83.7037	0.693916	2	0.424793	0.334568
BS00067742_51	1A	83.7037	0.509579	2	0.499817	0.374908
Kukri_c18413_168	1A	83.7037	0.969697	2	0.0587695	0.0570426
Kukri_c29039_315	1A	83.7037	0.611538	2	0.475118	0.36225
Kukri_c39377_286	1A	83.7037	0.61597	2	0.473102	0.361189
Kukri_c53153_92	1A	83.7037	0.973485	2	0.0516242	0.0502917
Kukri_rep_c69614_1326	1A	83.7037	0.784615	2	0.337988	0.28087
Ra_c1311_1360	1A	83.7037	0.909091	2	0.165289	0.151629
RAC875_c29540_1109	1A	83.7037	0.585271	2	0.485458	0.367623
BS00021728_51	1A	83.7037	0.662791	2	0.446998	0.347095
tplb0045g22_418	1A	83.7037	0.685115	2	0.431465	0.338384
BS00065324_51	1A	83.7037	0.657692	2	0.450266	0.348896
wsnp_Ex_rep_c108951_91954190	1A	84.0341	0.610039	2	0.475783	0.362598
RAC875_c29540_413	1A	84.0341	0.605364	2	0.477797	0.363652
RFL_Contig3919_1348	1A	84.0341	0.885932	2	0.202114	0.181689
wsnp_BM140362A_Ta_2_2	1A	84.3255	0.638258	2	0.46177	0.355154
BS00077432_51	1A	84.3255	0.752852	2	0.372132	0.302891
BS00100120_51	1A	84.3255	0.55814	2	0.49324	0.371597
Ku_c13107_579	1A	84.3255	0.792308	2	0.329112	0.274955
Kukri_rep_c117029_125	1A	84.3255	0.607692	2	0.476805	0.363133
Ra_c108912_519	1A	84.3255	0.996212	2	0.00754706	0.00751858
RAC875_c24047_284	1A	84.3255	0.574713	2	0.488836	0.369356
RAC875_c49074_374	1A	84.3255	0.634981	2	0.46356	0.356116
RAC875_c49948_217	1A	84.3255	0.544061	2	0.496117	0.373051
RFL_Contig22_387	1A	84.3255	0.710317	2	0.411533	0.326853
BS00022432_51	1A	84.3255	0.595238	2	0.481859	0.365765
BS00030036_51	1A	84.3255	0.543726	2	0.496176	0.373081
BS00065325_51	1A	84.3255	0.681992	2	0.433758	0.339685
wsnp_Ex_c6452_11213329	1A	84.4227	0.885496	2	0.202785	0.182224
Kukri_c31891_1355	1A	84.4227	0.545627	2	0.495836	0.372909
TA003063-0097	1A	84.5555	0.912548	2	0.159609	0.146872
wsnp_Ex_c3475_6362087	1A	84.6299	0.877863	2	0.21444	0.191448
wsnp_CAP12_c1960_972031	1A	84.6299	0.569231	2	0.490414	0.370161
CAP7_c1083_283	1A	84.6299	0.875	2	0.21875	0.194824
Kukri_c12758_617	1A	84.6299	0.874046	2	0.220179	0.19594
Kukri_c29121_226	1A	84.6299	0.870722	2	0.22513	0.199788
Kukri_c53935_265	1A	84.6299	0.871212	2	0.224403	0.199225
Kukri_rep_c105589_73	1A	84.6299	0.877395	2	0.215147	0.192003
RAC875_c46551_339	1A	84.6299	0.875	2	0.21875	0.194824
BS00064638_51	1A	84.6299	0.68251	2	0.433381	0.339471
BS00065601_51	1A	84.6299	0.874046	2	0.220179	0.19594
Excalibur_c3429_236	1A	84.8923	0.883142	2	0.206405	0.185103
Excalibur_c3475_113	1A	84.8923	0.877395	2	0.215147	0.192003
BS00079538_51	1A	85.6857	0.546512	2	0.495673	0.372827
GENE-0511_403	1A	85.6857	0.980989	2	0.0372999	0.0366043
BS00022173_51	1A	85.6857	0.544402	2	0.496057	0.373021
BS00022220_51	1A	85.6857	0.539924	2	0.496812	0.373401
wsnp_Ex_c22284_31478675	1A	86.1391	0.586873	2	0.484906	0.367339
wsnp_Ex_c32590_41222878	1A	86.1391	0.712644	2	0.409565	0.325693
BS00088035_51	1A	86.1391	0.712644	2	0.409565	0.325693
BobWhite_c46007_582	1A	86.1391	0.712644	2	0.409565	0.325693
Kukri_c1313_1158	1A	86.1391	0.527132	2	0.498528	0.374263
RAC875_c32452_55	1A	86.1391	0.861538	2	0.23858	0.21012
wsnp_Ex_c1997_3755945	1A	87.4572	0.520992	2	0.499119	0.374559
wsnp_JD_c6544_7697578	1A	87.4572	0.521318	2	0.499091	0.374545
GENE-3454_74	1A	87.4572	0.521401	2	0.499084	0.374542
IAAV6234	1A	87.4572	0.580769	2	0.486953	0.368391
Ku_c10813_1122	1A	87.4572	0.523256	2	0.498918	0.374459
wsnp_Ex_c1997_3756118	1A	87.8588	0.521236	2	0.499098	0.374549
wsnp_Ex_c1997_3757721	1A	87.8588	0.523077	2	0.498935	0.374467
wsnp_JD_c6544_7697235	1A	87.8588	0.523256	2	0.498918	0.374459
Ku_c809_2419	1A	87.8588	0.513308	2	0.499646	0.374823
Kukri_rep_c109473_80	1A	87.8588	0.521236	2	0.499098	0.374549
Kukri_c49170_655	1A	88.024	0.582692	2	0.486324	0.368068
CAP12_c1979_117	1A	88.7883	0.501992	2	0.499992	0.374996
wsnp_Ku_c23012_32893918	1A	88.8401	0.673004	2	0.440139	0.343278
TA002402-1350	1A	89.4716	0.718147	2	0.404824	0.322883
Excalibur_c44668_382	1A	89.7533	0.576923	2	0.488166	0.369013
BS00088136_51	1A	90.3233	0.723077	2	0.400473	0.320284
wsnp_Ex_c9722_16062937	1A	91.7612	0.81749	2	0.2984	0.253878
Excalibur_c52725_585	1A	91.7612	0.885496	2	0.202785	0.182224
Ra_c24793_726	1A	91.7612	0.890152	2	0.195564	0.176441
wsnp_Ex_c13186_20822127	1A	91.9977	0.988636	2	0.022469	0.0222166
Excalibur_c1845_4911	1A	91.9977	0.893536	2	0.190259	0.172159
Excalibur_c1845_718	1A	91.9977	0.896552	2	0.185493	0.16829
Excalibur_c65755_51	1A	91.9977	0.893536	2	0.190259	0.172159
IAAV1142	1A	91.9977	0.923954	2	0.140525	0.130652
Ra_c112300_429	1A	91.9977	0.969349	2	0.0594237	0.0576581
RAC875_c12993_127	1A	91.9977	0.89313	2	0.190898	0.172677
RAC875_c12993_201	1A	91.9977	0.89313	2	0.190898	0.172677
RAC875_c16149_1170	1A	91.9977	0.684615	2	0.431834	0.338594
RAC875_c16149_298	1A	91.9977	0.988636	2	0.022469	0.0222166
RAC875_c45115_340	1A	91.9977	0.747082	2	0.377901	0.306497
RAC875_c45115_509	1A	91.9977	0.89313	2	0.190898	0.172677
wsnp_BE517729A_Ta_2_1	1A	93.6105	0.924242	2	0.140037	0.130232
wsnp_JG_c3720_1558699	1A	93.6105	0.619772	2	0.471309	0.360243
BobWhite_c26212_208	1A	93.6105	0.927481	2	0.13452	0.125472
Excalibur_c29605_535	1A	93.6105	0.916667	2	0.152778	0.141107
Excalibur_c5033_587	1A	93.6105	0.606464	2	0.477331	0.363408
IAAV2694	1A	93.6105	0.580153	2	0.487151	0.368493
Kukri_c18017_1696	1A	93.6105	0.608527	2	0.476444	0.362944
BobWhite_c104_89	1A	93.6105	0.582692	2	0.486324	0.368068
tplb0031d22_1107	1A	93.6105	0.915385	2	0.154911	0.142912
wsnp_Ku_c5210_9289260	1A	94.4557	0.708333	2	0.413194	0.32783
wsnp_Ku_c5210_9290700	1A	94.4557	0.9	2	0.18	0.1638
CAP12_c3602_91	1A	94.4557	0.823077	2	0.291243	0.248831
BobWhite_c27438_81	1A	94.4557	0.90458	2	0.17263	0.157729
Excalibur_c3145_70	1A	94.4557	0.897727	2	0.183626	0.166767
Jagger_c5111_190	1A	94.4557	0.598485	2	0.480601	0.365113
RAC875_rep_c120644_74	1A	94.4557	0.825581	2	0.287994	0.246523
BS00011146_51	1A	94.4557	0.846457	2	0.259936	0.226152
BS00039378_51	1A	94.4557	0.725191	2	0.398578	0.319146
BS00065430_51	1A	94.4557	0.724138	2	0.399524	0.319715
Excalibur_c8396_396	1A	94.8476	0.969112	2	0.0598679	0.0580758
wsnp_Ex_c3258_6004611	1A	95.2006	0.776062	2	0.34758	0.287174
wsnp_Ex_c43228_49605281	1A	95.2006	0.769084	2	0.355188	0.292109
wsnp_Ex_rep_c68085_66839109	1A	95.2006	0.770992	2	0.353126	0.290777
wsnp_Ku_c17322_26392311	1A	95.2006	0.719466	2	0.40367	0.322195
CAP7_c1891_230	1A	95.2006	0.76145	2	0.363287	0.297299
Kukri_c67383_102	1A	95.2006	0.774809	2	0.34896	0.288073
RAC875_c57061_313	1A	95.2006	0.895753	2	0.186759	0.16932
RAC875_c8482_160	1A	95.2006	0.768061	2	0.356287	0.292817
BS00062876_51	1A	95.2006	0.758687	2	0.366162	0.299125
RFL_Contig4781_1792	1A	95.4662	0.770115	2	0.354076	0.291391
wsnp_Ex_c20495_29571203	1A	95.5536	0.984848	2	0.0298439	0.0293986
wsnp_Ex_c3145_5812670	1A	95.5536	0.984791	2	0.0299556	0.0295069
CAP11_c1021_200	1A	95.5536	0.726923	2	0.397012	0.318203
GENE-0392_97	1A	95.5536	0.721374	2	0.401987	0.32119
Jagger_c3646_235	1A	95.5536	0.973485	2	0.0516242	0.0502917
BS00034278_51	1A	95.5536	0.773946	2	0.349907	0.288689
wsnp_Ex_rep_c68493_67319880	1A	96.007	0.984848	2	0.0298439	0.0293986
wsnp_Ex_c4685_8377545	1A	96.3049	0.973485	2	0.0516242	0.0502917
wsnp_Ex_c5060_8985678	1A	96.3049	0.786538	2	0.335791	0.279413
GENE-0527_92	1A	96.6774	0.725869	2	0.397967	0.318778
RAC875_rep_c95460_302	1A	96.6774	0.902672	2	0.175711	0.160274
wsnp_BG263358A_Ta_2_1	1A	96.8361	0.696498	2	0.422777	0.333407
wsnp_Ra_rep_c95460_83855592	1A	99.0124	0.92803	2	0.13358	0.124658
BS00087588_51	1A	99.0124	0.920152	2	0.146944	0.136148
BS00065750_51	1A	100.045	0.782946	2	0.339883	0.282123
Kukri_c84024_375	1A	100.606	0.78327	2	0.339516	0.281881
IAAV8743	1A	100.829	0.858779	2	0.242556	0.213139
wsnp_BG263358A_Ta_2_3	1A	101.192	0.644841	2	0.458042	0.353141
wsnp_Ku_c33917_43336069	1A	101.192	0.856322	2	0.246069	0.215794
wsnp_Ra_c15564_23999084	1A	101.192	0.973485	2	0.0516242	0.0502917
wsnp_RFL_Contig1109_136771	1A	101.192	0.687023	2	0.430045	0.337576
CAP8_c2578_452	1A	101.192	0.961538	2	0.0739645	0.0712291
BobWhite_c26122_129	1A	101.192	0.841603	2	0.266615	0.231073
Excalibur_c7370_179	1A	101.192	0.973485	2	0.0516242	0.0502917
Excalibur_c8301_1555	1A	101.192	0.853846	2	0.249586	0.218439
Tdurum_contig44112_1850	1A	101.192	0.692308	2	0.426036	0.335282
Excalibur_c39257_634	1A	101.441	0.977186	2	0.0445864	0.0435925
wsnp_Ex_c6563_11378915	1A	101.642	0.90856	2	0.166157	0.152353
CAP7_c4879_249	1A	101.642	0.910506	2	0.16297	0.14969
BS00028146_51	1A	101.642	0.895038	2	0.18789	0.170238
Kukri_c45512_193	1A	101.908	0.85	2	0.255	0.222488
RAC875_c15975_1208	1A	101.943	0.857143	2	0.244898	0.21491
wsnp_CAP7_c3472_1623955	1A	102.319	0.653992	2	0.452573	0.350162
Kukri_c49463_154	1A	102.617	0.846743	2	0.259538	0.225858
RAC875_c102343_204	1A	102.617	0.800766	2	0.319079	0.268173
wsnp_BG606986A_Ta_2_1	1A	102.918	0.674905	2	0.438817	0.342537
wsnp_BG606986A_Ta_2_4	1A	102.918	0.673077	2	0.440089	0.34325
wsnp_JD_c13384_13393159	1A	102.918	0.873563	2	0.220901	0.196502
BS00081002_51	1A	102.918	0.916667	2	0.152778	0.141107
BS00088350_51	1A	102.918	0.678295	2	0.436422	0.34119
BS00110130_51	1A	102.918	0.603846	2	0.478432	0.363983
BobWhite_c13761_242	1A	102.918	0.873077	2	0.221627	0.197068
RAC875_c25814_361	1A	102.918	0.923077	2	0.142012	0.131928
RAC875_rep_c102893_780	1A	102.918	0.881226	2	0.209333	0.187423
BS00012042_51	1A	102.918	0.861538	2	0.23858	0.21012
BS00022396_51	1A	102.918	0.679537	2	0.435533	0.340689
Tdurum_contig57566_827	1A	102.918	0.996212	2	0.00754706	0.00751858
BS00109991_51	1A	104.145	0.719466	2	0.40367	0.322195
BS00110627_51	1A	104.145	0.762846	2	0.361824	0.296366
Ex_c4060_510	1A	104.145	0.720307	2	0.40293	0.321754
GENE-0262_431	1A	104.145	0.594595	2	0.482104	0.365892
RAC875_c6798_467	1A	104.145	0.712062	2	0.410059	0.325985
BS00022261_51	1A	104.145	0.718631	2	0.404401	0.322631
RAC875_c56690_320	1A	105.263	0.83908	2	0.270049	0.233586
wsnp_BE444305A_Td_2_1	1A	105.742	0.881679	2	0.208642	0.186876
wsnp_Ex_c33452_41938013	1A	105.742	0.582375	2	0.486429	0.368122
wsnp_Ex_c33452_41938159	1A	105.742	0.581439	2	0.486735	0.36828
wsnp_Ex_c41953_48658353	1A	105.742	0.808429	2	0.309743	0.261773
wsnp_JD_c3973_5044238	1A	105.742	0.804598	2	0.31444	0.265004
wsnp_Ra_c22110_31550370	1A	105.742	0.823194	2	0.291091	0.248724
wsnp_RFL_Contig3542_3718200	1A	105.742	0.885057	2	0.203461	0.182763
BS00073413_51	1A	105.742	0.855469	2	0.247284	0.216709
BobWhite_c23632_322	1A	105.742	0.829545	2	0.2828	0.242812
Excalibur_c22768_811	1A	105.742	0.789062	2	0.332886	0.277479
Excalibur_c22768_963	1A	105.742	0.669231	2	0.442722	0.344721
Excalibur_c25353_1171	1A	105.742	0.778656	2	0.344702	0.285292
Excalibur_c97157_137	1A	105.742	0.70428	2	0.416539	0.329787
Excalibur_c97157_65	1A	105.742	0.702652	2	0.417865	0.330559
IAAV544	1A	105.742	0.804598	2	0.31444	0.265004
IACX5994	1A	105.742	0.582375	2	0.486429	0.368122
BobWhite_c5967_537	1A	105.742	0.662835	2	0.446969	0.347079
BobWhite_c721_74	1A	105.742	0.805344	2	0.313531	0.26438
Kukri_c7119_392	1A	105.742	0.701149	2	0.419078	0.331265
RAC875_c120509_133	1A	105.742	0.8327	2	0.278622	0.239807
RAC875_c21411_162	1A	105.742	0.660305	2	0.448604	0.347981
RAC875_c23168_480	1A	105.742	0.833333	2	0.277778	0.239198
TA001600-1603	1A	105.742	0.811538	2	0.305888	0.259104
Tdurum_contig21114_255	1A	105.742	0.829545	2	0.2828	0.242812
wsnp_Ex_c41953_48657850	1A	106.27	0.801527	2	0.318163	0.267549
Ra_c110766_321	1A	106.27	0.858238	2	0.243332	0.213727
RAC875_rep_c72890_63	1A	106.27	0.801923	2	0.317685	0.267223
wsnp_Ex_rep_c102067_87313597	1A	106.633	0.823755	2	0.290366	0.24821
Ku_c8992_405	1A	106.633	0.823755	2	0.290366	0.24821
RAC875_rep_c105766_652	1A	106.633	0.823755	2	0.290366	0.24821
wsnp_Ex_rep_c102067_87314043	1A	107.663	0.759615	2	0.3652	0.298514
RAC875_c12348_720	1A	107.663	0.828846	2	0.28372	0.243472
Kukri_rep_c115111_251	1A	107.672	0.920455	2	0.146436	0.135714
Tdurum_contig56158_60	1A	107.672	0.750958	2	0.37404	0.304087
RAC875_c67771_805	1A	107.837	0.724138	2	0.399524	0.319715
RAC875_c41993_582	1A	107.935	0.733591	2	0.390871	0.314481
TA005289-1104	1A	107.935	0.725191	2	0.398578	0.319146
wsnp_BE443588A_Ta_2_1	1A	108.058	0.797619	2	0.322846	0.270731
wsnp_BE443588A_Ta_2_2	1A	108.058	0.767045	2	0.357373	0.293516
wsnp_Ex_c4612_8254533	1A	108.058	0.743295	2	0.381615	0.3088
GENE-0033_233	1A	108.058	0.769084	2	0.355188	0.292109
IAAV7172	1A	108.058	0.719844	2	0.403337	0.321997
RFL_Contig5334_1969	1A	108.058	0.751908	2	0.373084	0.303488
Tdurum_contig96086_74	1A	108.058	0.725	2	0.39875	0.319249
RFL_Contig5334_831	1A	108.174	0.760618	2	0.364157	0.297852
BS00023935_51	1A	108.174	0.735409	2	0.389166	0.313441
wsnp_BE444359A_Ta_2_1	1A	108.725	0.996212	2	0.00754706	0.00751858
Tdurum_contig20183_507	1A	108.725	0.965649	2	0.0663423	0.0641416
BS00023203_51	1A	108.725	0.730916	2	0.393356	0.315991
tplb0059d21_1032	1A	108.725	0.722222	2	0.401235	0.32074
BS00037976_51	1A	109.272	0.738462	2	0.386272	0.311669
Tdurum_contig51833_439	1A	109.955	0.958175	2	0.0801515	0.0769394
Tdurum_contig10365_341	1A	110.205	0.973282	2	0.0520075	0.0506551
wsnp_Ex_c1359_2604298	1A	110.678	0.861217	2	0.239045	0.210474
wsnp_CAP11_c1815_982483	1A	110.678	0.683398	2	0.432731	0.339103
BS00080076_51	1A	110.678	0.958015	2	0.080444	0.0772084
BS00095510_51	1A	110.678	0.693487	2	0.425126	0.33476
Ex_c2226_244	1A	110.678	0.965385	2	0.0668343	0.0646009
Kukri_c18274_551	1A	110.678	0.855513	2	0.247221	0.216662
Ra_c29200_300	1A	110.678	0.819392	2	0.295978	0.252176
RAC875_c32379_216	1A	110.678	0.91954	2	0.147972	0.137024
RAC875_c60162_206	1A	110.678	0.869231	2	0.227337	0.201496
BS00036104_51	1A	110.678	0.8659	2	0.232234	0.205268
wsnp_JD_c13024_13129681	1A	110.917	0.820611	2	0.294418	0.251077
BobWhite_c24825_349	1A	110.917	0.819231	2	0.296183	0.252321
IAAV3650	1A	110.917	0.823077	2	0.291243	0.248831
RAC875_c60162_129	1A	110.917	0.813953	2	0.302866	0.257002
Tdurum_contig75762_406	1A	110.917	0.820611	2	0.294418	0.251077
wsnp_CAP8_c4785_2322876	1A	111.141	0.734375	2	0.390137	0.314033
wsnp_BE494527A_Ta_2_1	1A	111.406	0.965779	2	0.066099	0.0639144
wsnp_CAP8_rep_c3938_1936666	1A	111.432	0.633466	2	0.464374	0.356552
wsnp_JD_c4904_6034093	1A	111.432	0.796935	2	0.323659	0.271282
IAAV3156	1A	111.432	0.803846	2	0.315355	0.265631
BobWhite_rep_c65812_710	1A	111.432	0.803846	2	0.315355	0.265631
Tdurum_contig5711_242	1A	111.51	0.965909	2	0.0658574	0.0636888
wsnp_Ex_rep_c81556_76277906	1A	111.552	0.954373	2	0.087091	0.0832986
wsnp_Ku_c3804_6986527	1A	111.552	0.851145	2	0.253394	0.22129
BS00070580_51	1A	111.552	0.775862	2	0.3478	0.287318
Ex_c26688_969	1A	111.552	0.744094	2	0.380836	0.308318
Excalibur_c63671_90	1A	111.552	0.924242	2	0.140037	0.130232
Kukri_c1984_1024	1A	111.552	0.908397	2	0.166424	0.152575
RAC875_rep_c112241_279	1A	111.552	0.902672	2	0.175711	0.160274
RFL_Contig2963_429	1A	111.552	0.98855	2	0.0226385	0.0223823
Tdurum_contig15967_90	1A	111.552	0.962121	2	0.072888	0.0702316
Tdurum_contig63715_235	1A	111.552	0.961977	2	0.0731542	0.0704784
Excalibur_c60388_189	1A	111.915	0.92803	2	0.13358	0.124658
wsnp_Ex_c34594_42877119	1A	113.194	0.790076	2	0.331711	0.276695
wsnp_CAP11_c29_68486	1A	113.194	0.840304	2	0.268386	0.232371
Excalibur_c1936_1072	1A	113.194	0.835938	2	0.274292	0.236674
RAC875_rep_c69152_184	1A	113.194	0.793561	2	0.327644	0.273969
RFL_Contig1493_657	1A	113.194	0.965779	2	0.066099	0.0639144
Tdurum_contig56662_54	1A	113.194	0.803922	2	0.315263	0.265568
wsnp_Ex_c9534_15793556	1A	113.453	0.819923	2	0.295298	0.251698
Kukri_c35030_266	1A	113.453	0.984791	2	0.0299556	0.0295069
BS00034899_51	1A	113.453	0.820611	2	0.294418	0.251077
BS00056547_51	1A	113.453	0.781746	2	0.341238	0.283017
wsnp_CAP7_rep_c5385_2417464	1A	113.77	0.788168	2	0.333918	0.278168
wsnp_Ex_c34594_42877243	1A	113.77	0.793893	2	0.327254	0.273706
wsnp_Ex_c6488_11266589	1A	113.77	0.793893	2	0.327254	0.273706
CAP12_c3758_112	1A	113.77	0.916667	2	0.152778	0.141107
CAP7_c4277_191	1A	113.77	0.795455	2	0.325413	0.272466
IACX2413	1A	113.77	0.639847	2	0.460886	0.354678
Jagger_c468_53	1A	113.77	0.965649	2	0.0663423	0.0641416
Kukri_c19653_1370	1A	113.77	0.969697	2	0.0587695	0.0570426
BobWhite_rep_c49755_131	1A	113.77	0.963878	2	0.0696338	0.0672094
Ra_c5683_2584	1A	113.77	0.965909	2	0.0658574	0.0636888
RAC875_c16824_202	1A	113.77	0.826996	2	0.286147	0.245207
RFL_Contig399_1005	1A	113.77	0.823755	2	0.290366	0.24821
Tdurum_contig57927_171	1A	113.77	0.771863	2	0.352181	0.290165
tplb0021i12_383	1A	113.77	0.870229	2	0.225861	0.200354
BS00030043_51	1A	113.77	0.958175	2	0.0801515	0.0769394
BS00066212_51	1A	113.77	0.925573	2	0.137776	0.128285
Kukri_c67703_174	1A	113.813	0.793103	2	0.328181	0.274329
Kukri_c82086_387	1A	113.813	0.809339	2	0.308619	0.260996
RAC875_c21673_641	1A	113.813	0.792308	2	0.329112	0.274955
RFL_Contig399_976	1A	113.813	0.969466	2	0.059204	0.0574515
BS00066659_51	1A	113.813	0.795367	2	0.325517	0.272536
RFL_Contig399_1148	1A	113.874	0.821839	2	0.292839	0.249962
wsnp_CAP12_rep_c8598_3608465	1A	115.39	0.795367	2	0.325517	0.272536
wsnp_Ex_c13955_21833712	1A	115.39	0.794574	2	0.326453	0.273167
wsnp_Ex_c19353_28290393	1A	115.39	0.8659	2	0.232234	0.205268
wsnp_Ex_c19353_28290651	1A	115.39	0.860465	2	0.24013	0.211299
wsnp_CAP11_c146_160903	1A	115.39	0.773764	2	0.350106	0.288819
BobWhite_c20553_568	1A	115.39	0.863118	2	0.236291	0.208374
Excalibur_c23598_1632	1A	115.39	0.782443	2	0.340452	0.282498
Excalibur_c30974_65	1A	115.39	0.78125	2	0.341797	0.283384
GENE-3933_371	1A	115.39	0.796935	2	0.323659	0.271282
JD_c285_1438	1A	115.39	0.888889	2	0.197531	0.178022
Kukri_c30924_203	1A	115.39	0.941176	2	0.110727	0.104596
Kukri_c47131_569	1A	115.39	0.862595	2	0.237049	0.208953
RAC875_rep_c108284_98	1A	115.39	0.789773	2	0.332064	0.27693
Tdurum_contig80278_250	1A	115.39	0.795367	2	0.325517	0.272536
Tdurum_contig81011_244	1A	115.39	0.773764	2	0.350106	0.288819
Tdurum_contig81642_298	1A	115.39	0.793893	2	0.327254	0.273706
tplb0031l06_747	1A	115.39	0.859316	2	0.241785	0.212555
wsnp_JD_c20553_18260731	1A	115.646	0.861004	2	0.239352	0.210708
RAC875_rep_c119761_111	1A	115.646	0.866412	2	0.231484	0.204692
wsnp_JD_c20553_18260620	1A	115.723	0.969466	2	0.059204	0.0574515
wsnp_JD_rep_c49006_33254974	1A	115.723	0.865385	2	0.232988	0.205846
CAP12_rep_c6128_120	1A	115.723	0.988593	2	0.0225535	0.0222991
BobWhite_c37358_208	1A	115.723	0.880682	2	0.210163	0.188079
JD_c20553_448	1A	115.723	0.969582	2	0.058986	0.0572463
Ku_c3523_1959	1A	115.723	0.92278	2	0.142514	0.132359
Kukri_c14635_73	1A	115.723	0.969582	2	0.058986	0.0572463
Kukri_c51781_199	1A	115.723	0.848249	2	0.257445	0.224306
Ra_c41164_730	1A	115.723	0.969231	2	0.059645	0.0578662
Ku_c4369_351	1A	116.183	0.969466	2	0.059204	0.0574515
Tdurum_contig11106_264	1A	117.819	0.964015	2	0.0693799	0.0669731
Tdurum_contig11106_340	1A	117.819	0.965779	2	0.066099	0.0639144
wsnp_Ex_rep_c68171_66944702	1A	118.272	0.850575	2	0.254195	0.221887
wsnp_BF474340A_Ta_2_1	1A	118.829	0.849237	2	0.256068	0.223282
Ra_c8027_1021	1A	118.829	0.793103	2	0.328181	0.274329
RAC875_c49433_308	1A	118.829	0.796154	2	0.324586	0.271908
RAC875_c7563_273	1A	118.829	0.967681	2	0.0625497	0.0605935
TA002362-0785	1A	118.829	0.850575	2	0.254195	0.221887
wsnp_Ra_c19637_28840370	1A	127.732	0.858238	2	0.243332	0.213727
Excalibur_c16947_81	1A	127.732	0.858238	2	0.243332	0.213727
Kukri_c8757_107	1A	127.732	0.996198	2	0.00757565	0.00754695
RAC875_c34515_343	1A	127.732	0.996198	2	0.00757565	0.00754695
TA003411-0583	1A	127.732	0.846743	2	0.259538	0.225858
Tdurum_contig51167_1029	1A	127.732	0.984791	2	0.0299556	0.0295069
Tdurum_contig51167_534	1A	127.732	0.984791	2	0.0299556	0.0295069
Tdurum_contig51167_915	1A	127.732	0.984791	2	0.0299556	0.0295069
wsnp_Ex_c23143_32377033	1A	127.855	0.681992	2	0.433758	0.339685
Tdurum_contig51167_390	1A	127.91	0.982955	2	0.0335098	0.0329484
Jagger_c6772_80	1A	128.742	0.908046	2	0.166997	0.153053
wsnp_Ex_c10903_17716723	1A	130.086	0.962121	2	0.072888	0.0702316
wsnp_Ex_c10903_17717179	1A	130.086	0.783784	2	0.338934	0.281496
wsnp_Ex_c28149_37293117	1A	130.086	0.923954	2	0.140525	0.130652
wsnp_Ex_c28149_37293173	1A	130.086	0.939394	2	0.113866	0.107383
BS00079087_51	1A	130.086	0.855513	2	0.247221	0.216662
BobWhite_c19182_280	1A	130.086	0.846743	2	0.259538	0.225858
CAP7_c821_239	1A	130.086	0.922053	2	0.143742	0.133411
Excalibur_c16947_114	1A	130.086	0.854962	2	0.248004	0.217251
Excalibur_c23598_1502	1A	130.086	0.920152	2	0.146944	0.136148
Excalibur_c44449_196	1A	130.086	0.981061	2	0.0371614	0.0364709
Excalibur_c73970_243	1A	130.086	0.95057	2	0.0939727	0.0895573
Excalibur_c88081_143	1A	130.086	0.960784	2	0.0753556	0.0725164
Excalibur_rep_c106070_465	1A	130.086	0.846743	2	0.259538	0.225858
GENE-0129_861	1A	130.086	0.961977	2	0.0731542	0.0704784
IAAV3695	1A	130.086	0.626459	2	0.468016	0.358497
IAAV5567	1A	130.086	0.957692	2	0.0810355	0.0777521
Kukri_c16271_544	1A	130.086	0.866412	2	0.231484	0.204692
Ra_c2227_825	1A	130.086	0.927481	2	0.13452	0.125472
Ra_c2227_855	1A	130.086	0.938462	2	0.115503	0.108832
Ra_c71093_408	1A	130.086	0.961977	2	0.0731542	0.0704784
RAC875_c19751_166	1A	130.086	0.961977	2	0.0731542	0.0704784
RAC875_c23586_541	1A	130.086	0.988636	2	0.022469	0.0222166
RAC875_c36089_179	1A	130.086	0.965779	2	0.066099	0.0639144
RAC875_c59190_384	1A	130.086	0.892308	2	0.192189	0.173721
RAC875_rep_c106165_772	1A	130.086	0.961977	2	0.0731542	0.0704784
RAC875_rep_c71093_1302	1A	130.086	0.958175	2	0.0801515	0.0769394
TA001430-0733	1A	130.086	0.85	2	0.255	0.222488
Tdurum_contig51167_810	1A	130.086	0.984791	2	0.0299556	0.0295069
BobWhite_c10542_777	1A	130.086	0.923077	2	0.142012	0.131928
BS00067119_51	1A	130.086	0.946565	2	0.10116	0.096043
RAC875_c36980_161	1A	130.145	0.866412	2	0.231484	0.204692
Kukri_c24753_460	1A	130.326	0.885496	2	0.202785	0.182224
RAC875_rep_c71093_1070	1A	130.941	0.865385	2	0.232988	0.205846
wsnp_Ex_c3264_6017750	1A	131.424	0.895833	2	0.186632	0.169216
BobWhite_c6820_199	1A	131.424	0.897338	2	0.184244	0.167271
CAP12_c8163_118	1A	131.502	0.982955	2	0.0335098	0.0329484
RAC875_c48804_590	1A	131.502	0.988636	2	0.022469	0.0222166
Tdurum_contig85466_170	1A	131.502	0.984848	2	0.0298439	0.0293986
wsnp_Ex_c7684_13109335	1A	131.557	0.948669	2	0.0973919	0.0926493
Kukri_c2338_533	1A	131.557	0.950382	2	0.0943127	0.0898652
wsnp_Ex_c10631_17340809	1A	133.153	0.907197	2	0.168381	0.154205
wsnp_Ra_rep_c108284_91604017	1A	133.153	0.792308	2	0.329112	0.274955
CAP7_c490_123	1A	133.153	0.881679	2	0.208642	0.186876
Excalibur_c88792_93	1A	133.153	0.862595	2	0.237049	0.208953
RAC875_c9386_358	1A	133.153	0.809886	2	0.307941	0.260527
RFL_Contig3683_1784	1A	133.153	0.862595	2	0.237049	0.208953
GENE-3098_53	1A	133.302	0.909091	2	0.165289	0.151629
Excalibur_c17320_833	1A	134.248	0.980916	2	0.0374395	0.0367387
Excalibur_rep_c101018_254	1A	134.248	0.981061	2	0.0371614	0.0364709
IAAV4820	1A	134.248	0.879377	2	0.212146	0.189643
RAC875_c1599_342	1A	134.248	0.908397	2	0.166424	0.152575
BobWhite_c31322_391	1A	134.546	0.97318	2	0.0522012	0.0508387
BobWhite_c11692_148	1A	134.546	0.923664	2	0.141017	0.131074
BobWhite_c6664_644	1A	134.546	0.908046	2	0.166997	0.153053
wsnp_JD_c6664_7807201	1A	134.63	0.900763	2	0.178777	0.162797
BobWhite_c39668_143	1A	135.501	0.854167	2	0.249132	0.218099
wsnp_Ex_c18499_27344859	1A	137.12	0.908397	2	0.166424	0.152575
wsnp_Ex_c3201_5910642	1A	137.12	0.743346	2	0.381565	0.308769
BS00106641_51	1A	137.12	0.913793	2	0.157551	0.145139
Kukri_c20480_121	1A	137.12	0.662791	2	0.446998	0.347095
RAC875_c53725_217	1A	137.12	0.667939	2	0.443593	0.345206
wsnp_Ex_c9343_15514531	1A	137.205	0.659696	2	0.448994	0.348196
wsnp_Ex_c9343_15514687	1A	137.205	0.656489	2	0.451023	0.349312
BS00023114_51	1A	137.205	0.903409	2	0.174522	0.159293
BS00043441_51	1A	137.205	0.780769	2	0.342337	0.28374
RAC875_c62550_470	1A	139.572	0.69112	2	0.426947	0.335805
wsnp_Ex_c11939_19147790	1A	139.744	0.867424	2	0.229999	0.203549
wsnp_Ex_c1557_2973321	1A	139.744	0.874046	2	0.220179	0.19594
wsnp_Ex_c271_521429	1A	139.744	0.891635	2	0.193244	0.174572
wsnp_Ex_c48407_53323483	1A	139.744	0.726236	2	0.397635	0.318578
BS00068074_51	1A	139.744	0.969582	2	0.058986	0.0572463
BS00084995_51	1A	139.744	0.899614	2	0.180617	0.164306
Ex_c3201_1046	1A	139.744	0.89272	2	0.191542	0.173197
Excalibur_c1255_293	1A	139.744	0.636719	2	0.462616	0.355609
GENE-0171_87	1A	139.744	0.6917	2	0.426503	0.33555
RAC875_c11016_495	1A	139.744	0.777567	2	0.345914	0.286086
BS00021990_51	1A	139.744	0.891892	2	0.192841	0.174248
wsnp_Ex_c25730_34991010	1A	139.919	0.772901	2	0.35105	0.289432
wsnp_Ex_rep_c68058_66805898	1A	139.919	0.797619	2	0.322846	0.270731
Kukri_c65610_572	1A	139.928	0.870229	2	0.225861	0.200354
RAC875_c52947_84	1A	139.928	0.870229	2	0.225861	0.200354
Tdurum_contig70803_475	1A	139.928	0.965779	2	0.066099	0.0639144
Tdurum_contig84252_155	1A	139.928	0.863636	2	0.235537	0.207798
wsnp_Ex_c11939_19147421	1A	140.929	0.965649	2	0.0663423	0.0641416
Excalibur_c10538_1153	1A	140.929	0.965517	2	0.0665874	0.0643705
Excalibur_c85499_232	1A	140.929	0.728682	2	0.395409	0.317235
BobWhite_c12305_959	1A	140.929	0.876923	2	0.215858	0.192561
IACX882	1A	140.929	0.8659	2	0.232234	0.205268
Ku_c20664_262	1A	140.929	0.873563	2	0.220901	0.196502
RAC875_c1295_1603	1A	140.929	0.835227	2	0.275245	0.237365
Tdurum_contig29886_139	1A	140.929	0.965649	2	0.0663423	0.0641416
Tdurum_contig30426_261	1A	140.929	0.833333	2	0.277778	0.239198
wsnp_Ex_c11939_19147514	1A	141.531	0.965779	2	0.066099	0.0639144
wsnp_Ex_rep_c66872_65273203	1A	141.531	0.724806	2	0.398924	0.319354
wsnp_Ex_rep_c69932_68893867	1A	141.531	0.731518	2	0.392799	0.315654
wsnp_JD_rep_c65095_41464278	1A	141.531	0.724806	2	0.398924	0.319354
wsnp_Ku_rep_c69362_68705297	1A	141.531	0.727969	2	0.39606	0.317628
Kukri_c19837_432	1A	141.561	0.721591	2	0.401795	0.321075
BS00065170_51	1A	141.561	0.72973	2	0.394449	0.316654
wsnp_Ex_c36911_44767554	1A	142.309	0.588462	2	0.484349	0.367052
wsnp_Ex_rep_c103474_88421290	1A	142.309	0.586207	2	0.485137	0.367458
IAAV6100	1A	142.309	0.588235	2	0.484429	0.367093
RAC875_c43002_382	1A	142.309	0.786538	2	0.335791	0.279413
wsnp_RFL_Contig3850_4199825	1A	142.62	0.745174	2	0.37978	0.307663
IAAV1930	1A	142.62	0.636719	2	0.462616	0.355609
BS00056823_51	1A	142.62	0.937008	2	0.118048	0.111081
BobWhite_c16159_288	1A	142.62	0.904943	2	0.172042	0.157243
BS00062759_51	1A	144.414	0.755859	2	0.369072	0.300965
IAAV4238	1A	144.942	0.834615	2	0.276065	0.237959
wsnp_Ex_c6476_11246531	1A	148.656	0.655172	2	0.451843	0.349762
Excalibur_c41592_100	1A	148.656	0.610039	2	0.475783	0.362598
Excalibur_c55186_277	1A	148.656	0.969582	2	0.058986	0.0572463
IAAV2162	1A	148.656	0.507692	2	0.499882	0.374941
Kukri_c44500_315	1A	148.987	0.780769	2	0.342337	0.28374
BS00070695_51	1A	149.819	0.631783	2	0.465267	0.35703
BS00070991_51	1A	149.819	0.64902	2	0.455586	0.351807
Excalibur_c27376_74	1A	149.819	0.717557	2	0.405338	0.323188
Kukri_c8527_53	1A	149.819	0.789272	2	0.332643	0.277318
BS00022514_51	1A	149.819	0.777778	2	0.345679	0.285932
BS00035273_51	1A	149.819	0.70751	2	0.413879	0.328231
wsnp_Ex_c1861_3507281	1A	151.224	0.996212	2	0.00754706	0.00751858
wsnp_Ex_rep_c67492_66096650	1A	151.224	0.637931	2	0.46195	0.355251
Excalibur_c46365_304	1A	151.224	0.640625	2	0.460449	0.354442
IAAV8446	1A	151.224	0.888889	2	0.197531	0.178022
Tdurum_contig11349_810	1A	151.224	0.640927	2	0.460279	0.354351
Excalibur_c12932_2102	1A	151.254	0.675781	2	0.438202	0.342191
Excalibur_rep_c67492_1119	1A	151.254	0.67433	2	0.439218	0.342762
GENE-0543_1074	1A	151.254	0.675781	2	0.438202	0.342191
GENE-0543_113	1A	151.254	0.674419	2	0.439156	0.342727
GENE-0543_594	1A	151.254	0.685824	2	0.430939	0.338085
Kukri_c4204_1346	1A	151.254	0.670498	2	0.441861	0.34424
Kukri_c4204_1673	1A	151.254	0.673077	2	0.440089	0.34325
RAC875_c5119_2696	1A	151.96	0.638132	2	0.461839	0.355191
wsnp_CAP11_c1827_988367	1A	152.474	0.965779	2	0.066099	0.0639144
IAAV1301	1A	152.682	0.811069	2	0.306473	0.25951
wsnp_Ku_c330_683203	1A	153.197	0.660156	2	0.4487	0.348034
Kukri_c34242_404	1A	154.061	0.903846	2	0.173817	0.15871
RAC875_c85550_52	1A	154.061	0.831373	2	0.280384	0.241077
wsnp_Ex_c1255_2411550	1A	154.554	0.654297	2	0.452385	0.350059
Excalibur_c12819_216	1A	154.554	0.863118	2	0.236291	0.208374
Kukri_c21396_771	1A	154.554	0.862595	2	0.237049	0.208953
RAC875_rep_c120646_120	1A	154.554	0.89313	2	0.190898	0.172677
TA003848-0787	1A	154.554	0.89313	2	0.190898	0.172677
BS00023419_51	1A	154.554	0.861538	2	0.23858	0.21012
BS00054271_51	1A	154.554	0.9	2	0.18	0.1638
IAAV3217	1A	155.632	0.982422	2	0.0345383	0.0339418
IACX6022	1A	155.632	0.906375	2	0.16972	0.155317
Ra_c56010_289	1A	155.632	0.984791	2	0.0299556	0.0295069
RAC875_c85550_291	1A	155.632	0.982955	2	0.0335098	0.0329484
wsnp_Ex_c3887_7051325	1A	155.8	0.671756	2	0.441	0.343759
wsnp_Ex_c46670_52108070	1A	155.8	0.619231	2	0.471568	0.36038
wsnp_Ex_c52086_55808126	1A	155.8	0.821839	2	0.292839	0.249962
wsnp_Ex_rep_c67474_66076379	1A	155.8	0.714286	2	0.408163	0.324865
BS00096930_51	1A	155.8	0.896078	2	0.186244	0.1689
Excalibur_c53173_275	1A	155.8	0.711462	2	0.410567	0.326285
Kukri_c25736_184	1A	155.8	0.851562	2	0.252808	0.220852
RAC875_c29059_648	1A	155.8	0.830116	2	0.282047	0.242272
RAC875_c43389_105	1A	155.8	0.816406	2	0.299774	0.254842
RAC875_c85550_73	1A	155.8	0.696078	2	0.423106	0.333597
RAC875_rep_c71921_672	1A	155.8	0.670498	2	0.441861	0.34424
BS00021780_51	1A	155.8	0.695652	2	0.42344	0.33379
tplb0059i08_441	1A	155.8	0.693916	2	0.424793	0.334568
RFL_Contig293_498	1B	0	0.749035	2	0.375963	0.305289
BS00096770_51	1B	5.3387	0.977273	2	0.0444215	0.0434349
BS00093078_51	1B	8.36066	0.808429	2	0.309743	0.261773
CAP12_c7629_189	1B	8.36066	0.822394	2	0.292124	0.249456
Excalibur_c10657_1280	1B	8.36066	0.792308	2	0.329112	0.274955
Excalibur_c21898_1423	1B	8.36066	0.816288	2	0.299924	0.254947
Jagger_c5878_119	1B	8.36066	0.630952	2	0.465703	0.357263
BobWhite_c65478_119	1B	8.36066	0.814672	2	0.301963	0.256372
Kukri_c44369_131	1B	8.36066	0.607004	2	0.4771	0.363288
RAC875_c24163_155	1B	8.36066	0.591603	2	0.483218	0.366468
BS00022504_51	1B	8.36066	0.611538	2	0.475118	0.36225
Tdurum_contig28703_293	1B	9.39776	0.707692	2	0.413728	0.328142
BS00082565_51	1B	9.67858	0.6	2	0.48	0.3648
Excalibur_c5562_380	1B	9.67858	0.980695	2	0.0378647	0.0371478
BobWhite_c5793_372	1B	9.67858	0.934866	2	0.121783	0.114368
Kukri_c79308_278	1B	9.67858	0.934866	2	0.121783	0.114368
Kukri_c8390_1515	1B	9.67858	0.965779	2	0.066099	0.0639144
Kukri_rep_c106834_139	1B	9.67858	0.934615	2	0.122219	0.11475
BS00010868_51	1B	9.67858	0.642023	2	0.459659	0.354016
TA006040-0724	1B	9.67858	0.981061	2	0.0371614	0.0364709
BobWhite_c14681_198	1B	9.67858	0.771318	2	0.352773	0.290549
BS00022482_51	1B	9.67858	0.94084	2	0.111321	0.105125
BS00022505_51	1B	9.67858	0.921154	2	0.145259	0.134709
BS00094570_51	1B	10.3328	0.973485	2	0.0516242	0.0502917
D_GB5Y7FA01BMOJY_241	1B	10.3328	0.856589	2	0.245688	0.215507
Excalibur_c15002_230	1B	11.0316	0.813953	2	0.302866	0.257002
Excalibur_c64975_90	1B	11.0316	0.896154	2	0.186124	0.168803
Kukri_c8390_1102	1B	14.1748	0.636015	2	0.463	0.355815
CAP7_c3299_342	1B	18.7413	0.917323	2	0.151683	0.140179
Kukri_c27690_169	1B	18.8051	0.992424	2	0.0150367	0.0149237
RAC875_c2713_3350	1B	18.8051	0.901141	2	0.178172	0.1623
BS00065413_51	1B	19.788	0.539216	2	0.496924	0.373457
Excalibur_c2868_1808	1B	21.0452	0.744186	2	0.380746	0.308262
Excalibur_c43567_633	1B	21.0452	0.883268	2	0.206211	0.184949
Excalibur_rep_c110294_82	1B	21.0452	0.727969	2	0.39606	0.317628
Kukri_c47679_85	1B	21.0452	0.869732	2	0.226597	0.200924
Kukri_c8390_441	1B	21.0452	0.702703	2	0.417823	0.330535
RAC875_c11276_340	1B	21.0452	0.905512	2	0.17112	0.156479
RAC875_c16981_691	1B	21.0452	0.783784	2	0.338934	0.281496
RAC875_c8282_644	1B	21.0452	0.862595	2	0.237049	0.208953
RAC875_rep_c104133_1757	1B	21.0452	0.725191	2	0.398578	0.319146
BS00066271_51	1B	21.0452	0.869732	2	0.226597	0.200924
Excalibur_c28255_482	1B	22.2291	0.992366	2	0.0151506	0.0150359
Ku_c17846_363	1B	24.5459	0.593156	2	0.482644	0.366171
Ku_c36151_460	1B	24.5459	0.642857	2	0.459184	0.353759
Ku_c36151_691	1B	24.5459	0.986742	2	0.0261636	0.0258214
Kukri_c36151_170	1B	24.5459	0.669231	2	0.442722	0.344721
RAC875_c3692_2287	1B	24.5459	0.988462	2	0.0228107	0.0225505
BobWhite_c17559_105	1B	28.7613	0.51145	2	0.499738	0.374869
BS00105846_51	1B	28.7613	0.774319	2	0.349498	0.288424
wsnp_BE405749B_Ta_2_1	1B	29.674	0.573077	2	0.48932	0.369603
BS00022101_51	1B	29.674	0.59127	2	0.48334	0.366531
Ku_c17846_781	1B	30.3377	0.984848	2	0.0298439	0.0293986
BS00022429_51	1B	30.3377	0.735409	2	0.389166	0.313441
BS00064829_51	1B	30.9025	0.964567	2	0.0683551	0.0660189
wsnp_Ex_c7705_13139890	1B	31.0397	0.745098	2	0.379854	0.307709
wsnp_Ku_c28164_38103270	1B	31.0397	0.698842	2	0.420924	0.332335
BS00072113_51	1B	31.0397	0.84556	2	0.261177	0.22707
Excalibur_c11666_134	1B	31.0397	0.984848	2	0.0298439	0.0293986
Excalibur_c16851_835	1B	31.0397	0.51341	2	0.49964	0.37482
Excalibur_rep_c67198_530	1B	31.0397	0.703846	2	0.416893	0.329993
GENE-3569_500	1B	31.0397	0.753846	2	0.371124	0.302258
IAAV3809	1B	31.0397	0.740157	2	0.384649	0.310671
Ku_c31363_2165	1B	31.0397	0.746094	2	0.378876	0.307102
Kukri_c38845_821	1B	31.0397	0.753906	2	0.371063	0.302219
RAC875_c113582_346	1B	31.0397	0.748031	2	0.376961	0.305911
RAC875_c21801_126	1B	31.0397	0.992424	2	0.0150367	0.0149237
RAC875_c25006_490	1B	31.0397	0.996212	2	0.00754706	0.00751858
RFL_Contig5906_985	1B	31.0397	0.931034	2	0.128419	0.120173
Tdurum_contig44219_318	1B	31.0397	0.699234	2	0.420612	0.332155
Excalibur_c32033_97	1B	31.094	0.843511	2	0.264	0.229152
IAAV4194	1B	31.094	0.621622	2	0.470416	0.359771
RFL_Contig4059_396	1B	31.094	0.826255	2	0.287116	0.245898
BS00067094_51	1B	31.094	0.871154	2	0.22449	0.199292
Excalibur_c5713_895	1B	32.1375	0.814229	2	0.30252	0.256761
Excalibur_c810_328	1B	32.1375	0.98855	2	0.0226385	0.0223823
Ku_c24970_523	1B	32.1375	0.996212	2	0.00754706	0.00751858
Kukri_rep_c84426_281	1B	32.1375	0.996212	2	0.00754706	0.00751858
RAC875_c44107_1133	1B	32.1375	0.996212	2	0.00754706	0.00751858
RAC875_rep_c105400_1131	1B	32.1375	0.996212	2	0.00754706	0.00751858
Tdurum_contig42633_1120	1B	32.1375	0.992424	2	0.0150367	0.0149237
Tdurum_contig42633_1282	1B	32.1375	0.988636	2	0.022469	0.0222166
Excalibur_c31248_607	1B	39.4546	0.837209	2	0.27258	0.23543
RFL_Contig5906_694	1B	39.4546	0.574144	2	0.489005	0.369442
Kukri_c8602_730	1B	39.5536	0.607143	2	0.477041	0.363257
RAC875_c17283_453	1B	39.5536	0.957529	2	0.0813345	0.0780269
BS00025965_51	1B	39.5536	0.934363	2	0.122658	0.115135
BobWhite_c28295_256	1B	40.9353	0.747036	2	0.377947	0.306525
GENE-0387_81	1B	40.9353	0.744094	2	0.380836	0.308318
RFL_Contig4140_1135	1B	40.9353	0.781609	2	0.341393	0.283118
BS00011695_51	1B	41.0566	0.695652	2	0.42344	0.33379
TA003422-0757	1B	41.0566	0.672348	2	0.440592	0.343531
wsnp_BE637971B_Ta_1_20	1B	41.2129	0.86553	2	0.232775	0.205683
BS00070706_51	1B	41.2129	0.648438	2	0.455933	0.351995
Excalibur_c46114_572	1B	41.2129	0.59387	2	0.482377	0.366033
GENE-0019_1155	1B	41.2129	0.853846	2	0.249586	0.218439
IACX3811	1B	41.2129	0.843511	2	0.264	0.229152
Ku_c1312_1194	1B	41.2129	0.85	2	0.255	0.222488
Kukri_c29917_512	1B	41.2129	0.839695	2	0.269215	0.232977
Kukri_c76307_182	1B	41.2129	0.90458	2	0.17263	0.157729
Ra_c14047_629	1B	41.2129	0.848249	2	0.257445	0.224306
Ra_c69552_1419	1B	41.2129	0.585271	2	0.485458	0.367623
RAC875_c63624_753	1B	41.2129	0.844106	2	0.263181	0.228549
BS00006820_51	1B	41.2129	0.861004	2	0.239352	0.210708
RFL_Contig5637_1008	1B	41.2129	0.515209	2	0.499537	0.374769
TA003235-0794	1B	41.2129	0.827586	2	0.285375	0.244655
Tdurum_contig14847_144	1B	41.2129	0.861004	2	0.239352	0.210708
Tdurum_contig47083_278	1B	41.2129	0.657795	2	0.450202	0.348861
Tdurum_contig58525_304	1B	41.2129	0.924242	2	0.140037	0.130232
wsnp_Ex_c50340_54659660	1B	41.4714	0.8327	2	0.278622	0.239807
Kukri_c29655_194	1B	41.4714	0.916667	2	0.152778	0.141107
Jagger_c8952_170	1B	43.5775	0.752896	2	0.372087	0.302863
BS00086667_51	1B	43.6063	0.820611	2	0.294418	0.251077
Ex_c9403_942	1B	43.6063	0.996212	2	0.00754706	0.00751858
Kukri_rep_c101022_707	1B	43.6063	0.823077	2	0.291243	0.248831
RAC875_c2202_1244	1B	43.6063	0.996183	2	0.00760445	0.00757554
BS00087939_51	1B	43.6637	0.846457	2	0.259936	0.226152
D_contig07994_167	1B	43.6637	0.830116	2	0.282047	0.242272
D_contig65481_92	1B	43.6637	0.81749	2	0.2984	0.253878
Excalibur_c46902_92	1B	43.6637	0.576471	2	0.488304	0.369084
GENE-0456_163	1B	43.6637	0.821293	2	0.293542	0.250458
IAAV3128	1B	43.6637	0.830116	2	0.282047	0.242272
RAC875_c140_650	1B	43.6637	0.91954	2	0.147972	0.137024
BobWhite_c14258_434	1B	43.6637	0.823755	2	0.290366	0.24821
BobWhite_c15522_625	1B	43.6637	0.824427	2	0.289494	0.24759
BS00065053_51	1B	43.6637	0.772549	2	0.351434	0.289681
wsnp_Ex_c7442_12743787	1B	43.8584	0.992424	2	0.0150367	0.0149237
wsnp_Ku_c16938_25916260	1B	43.8584	0.656371	2	0.451096	0.349352
BS00071161_51	1B	43.8584	0.622568	2	0.469954	0.359526
BS00084722_51	1B	43.8584	0.826923	2	0.286243	0.245275
BS00087988_51	1B	43.8584	0.824427	2	0.289494	0.24759
BS00088256_51	1B	43.8584	0.827586	2	0.285375	0.244655
BS00091632_51	1B	43.8584	0.824427	2	0.289494	0.24759
BS00092514_51	1B	43.8584	0.823755	2	0.290366	0.24821
BS00093102_51	1B	43.8584	0.826255	2	0.287116	0.245898
BS00094759_51	1B	43.8584	0.827586	2	0.285375	0.244655
BS00095751_51	1B	43.8584	0.827586	2	0.285375	0.244655
BS00110520_51	1B	43.8584	0.824219	2	0.289764	0.247783
CAP11_c3813_253	1B	43.8584	0.826923	2	0.286243	0.245275
CAP7_c3847_204	1B	43.8584	0.900763	2	0.178777	0.162797
CAP8_c2036_140	1B	43.8584	0.829502	2	0.282857	0.242853
D_F1BEJMU02JP8DY_187	1B	43.8584	0.832031	2	0.27951	0.240447
Ex_c15717_451	1B	43.8584	0.678431	2	0.436324	0.341135
Ex_c64327_523	1B	43.8584	0.72973	2	0.394449	0.316654
Excalibur_c11666_996	1B	43.8584	0.56917	2	0.490431	0.37017
Excalibur_c11848_919	1B	43.8584	0.927203	2	0.134995	0.125883
Excalibur_c12376_569	1B	43.8584	0.821012	2	0.293903	0.250714
Excalibur_c18009_66	1B	43.8584	0.837209	2	0.27258	0.23543
BobWhite_c3068_393	1B	43.8584	0.828897	2	0.283653	0.243424
Excalibur_c24859_517	1B	43.8584	0.834615	2	0.276065	0.237959
Excalibur_c38281_82	1B	43.8584	0.992424	2	0.0150367	0.0149237
Excalibur_c48622_109	1B	43.8584	0.992424	2	0.0150367	0.0149237
Excalibur_c5775_228	1B	43.8584	0.826923	2	0.286243	0.245275
Excalibur_c6213_689	1B	43.8584	0.825758	2	0.287764	0.24636
Excalibur_c95327_126	1B	43.8584	0.907197	2	0.168381	0.154205
Excalibur_c95327_51	1B	43.8584	0.738462	2	0.386272	0.311669
Excalibur_rep_c103414_186	1B	43.8584	0.992424	2	0.0150367	0.0149237
Excalibur_rep_c103847_565	1B	43.8584	0.826923	2	0.286243	0.245275
Excalibur_rep_c116725_184	1B	43.8584	0.931034	2	0.128419	0.120173
GENE-0087_196	1B	43.8584	0.820717	2	0.294281	0.25098
GENE-0087_561	1B	43.8584	0.825581	2	0.287994	0.246523
GENE-0256_368	1B	43.8584	0.822394	2	0.292124	0.249456
GENE-0346_235	1B	43.8584	0.824427	2	0.289494	0.24759
GENE-0489_946	1B	43.8584	0.826923	2	0.286243	0.245275
GENE-0553_173	1B	43.8584	0.827586	2	0.285375	0.244655
GENE-0564_125	1B	43.8584	0.824427	2	0.289494	0.24759
GENE-0564_313	1B	43.8584	0.826923	2	0.286243	0.245275
GENE-0815_140	1B	43.8584	0.770992	2	0.353126	0.290777
GENE-2762_144	1B	43.8584	0.824427	2	0.289494	0.24759
IAAV1625	1B	43.8584	0.828244	2	0.284511	0.244038
IAAV2147	1B	43.8584	0.946154	2	0.101893	0.0967023
IAAV2375	1B	43.8584	0.828244	2	0.284511	0.244038
IAAV3430	1B	43.8584	0.828185	2	0.284589	0.244093
IAAV3431	1B	43.8584	0.824427	2	0.289494	0.24759
IAAV3801	1B	43.8584	0.826255	2	0.287116	0.245898
IAAV4531	1B	43.8584	0.826923	2	0.286243	0.245275
IAAV6001	1B	43.8584	0.737052	2	0.387613	0.312491
IAAV6025	1B	43.8584	0.824219	2	0.289764	0.247783
IAAV6525	1B	43.8584	0.744186	2	0.380746	0.308262
IAAV8714	1B	43.8584	0.827586	2	0.285375	0.244655
IACX19890	1B	43.8584	0.829457	2	0.282916	0.242895
IACX3505	1B	43.8584	0.8327	2	0.278622	0.239807
Jagger_c6107_116	1B	43.8584	0.827586	2	0.285375	0.244655
Kukri_c11756_1706	1B	43.8584	0.745098	2	0.379854	0.307709
Kukri_c19832_777	1B	43.8584	0.95057	2	0.0939727	0.0895573
BobWhite_c6812_144	1B	43.8584	0.825581	2	0.287994	0.246523
Kukri_c22856_385	1B	43.8584	0.825095	2	0.288626	0.246974
Kukri_c26731_312	1B	43.8584	0.826923	2	0.286243	0.245275
Kukri_c29655_155	1B	43.8584	0.911877	2	0.160714	0.1478
Kukri_c3414_114	1B	43.8584	0.826255	2	0.287116	0.245898
Kukri_c51268_248	1B	43.8584	0.667969	2	0.443573	0.345194
Kukri_c5221_506	1B	43.8584	0.828244	2	0.284511	0.244038
Kukri_rep_c108883_577	1B	43.8584	0.818533	2	0.297074	0.252947
Kukri_rep_c111568_656	1B	43.8584	0.837209	2	0.27258	0.23543
Kukri_rep_c68217_1456	1B	43.8584	0.827586	2	0.285375	0.244655
Kukri_rep_c68693_86	1B	43.8584	0.931034	2	0.128419	0.120173
Ra_c28610_501	1B	43.8584	0.835878	2	0.274372	0.236732
RAC875_c10050_620	1B	43.8584	0.813688	2	0.303199	0.257234
RAC875_c102411_201	1B	43.8584	0.922348	2	0.143244	0.132984
RAC875_c11201_111	1B	43.8584	0.927481	2	0.13452	0.125472
BobWhite_c13654_447	1B	43.8584	0.827586	2	0.285375	0.244655
RAC875_c21367_209	1B	43.8584	0.827586	2	0.285375	0.244655
RAC875_c21801_1262	1B	43.8584	0.992424	2	0.0150367	0.0149237
RAC875_c2444_101	1B	43.8584	0.826923	2	0.286243	0.245275
RAC875_c2660_1206	1B	43.8584	0.851711	2	0.252599	0.220696
RAC875_c30367_736	1B	43.8584	0.828897	2	0.283653	0.243424
RAC875_c30593_58	1B	43.8584	0.828897	2	0.283653	0.243424
RAC875_c31504_522	1B	43.8584	0.825758	2	0.287764	0.24636
RAC875_c41481_283	1B	43.8584	0.992424	2	0.0150367	0.0149237
RAC875_c42715_856	1B	43.8584	0.827586	2	0.285375	0.244655
RAC875_c455_1400	1B	43.8584	0.828897	2	0.283653	0.243424
RAC875_c5243_206	1B	43.8584	0.931034	2	0.128419	0.120173
RAC875_c5243_236	1B	43.8584	0.931034	2	0.128419	0.120173
RAC875_c63624_1040	1B	43.8584	0.927203	2	0.134995	0.125883
RAC875_c82649_146	1B	43.8584	0.827586	2	0.285375	0.244655
RAC875_c90431_188	1B	43.8584	0.826336	2	0.28701	0.245822
BobWhite_c14271_1379	1B	43.8584	0.905303	2	0.171459	0.15676
RAC875_rep_c69640_88	1B	43.8584	0.931034	2	0.128419	0.120173
RAC875_s110045_62	1B	43.8584	0.828897	2	0.283653	0.243424
RAC875_s110549_274	1B	43.8584	0.823755	2	0.290366	0.24821
RFL_Contig1736_1393	1B	43.8584	0.826923	2	0.286243	0.245275
RFL_Contig4140_1183	1B	43.8584	0.911877	2	0.160714	0.1478
TA003412-0312	1B	43.8584	0.827586	2	0.285375	0.244655
TA003907-0995	1B	43.8584	0.825095	2	0.288626	0.246974
Tdurum_contig10663_1143	1B	43.8584	0.827586	2	0.285375	0.244655
BS00021899_51	1B	43.8584	0.826923	2	0.286243	0.245275
Tdurum_contig14418_753	1B	43.8584	0.826923	2	0.286243	0.245275
Tdurum_contig14501_82	1B	43.8584	0.827586	2	0.285375	0.244655
Tdurum_contig14584_159	1B	43.8584	0.826923	2	0.286243	0.245275
Tdurum_contig21489_536	1B	43.8584	0.827586	2	0.285375	0.244655
Tdurum_contig25384_255	1B	43.8584	0.825095	2	0.288626	0.246974
Tdurum_contig27840_304	1B	43.8584	0.829502	2	0.282857	0.242853
Tdurum_contig27840_760	1B	43.8584	0.827586	2	0.285375	0.244655
Tdurum_contig29247_404	1B	43.8584	0.871094	2	0.224579	0.199361
Tdurum_contig29891_62	1B	43.8584	0.827586	2	0.285375	0.244655
Tdurum_contig34019_260	1B	43.8584	0.828897	2	0.283653	0.243424
Tdurum_contig42493_605	1B	43.8584	0.827586	2	0.285375	0.244655
BS00022604_51	1B	43.8584	0.829457	2	0.282916	0.242895
Tdurum_contig50667_306	1B	43.8584	0.731801	2	0.392537	0.315494
Tdurum_contig68637_256	1B	43.8584	0.669231	2	0.442722	0.344721
Tdurum_contig70094_228	1B	43.8584	0.827586	2	0.285375	0.244655
Tdurum_contig76266_134	1B	43.8584	0.935361	2	0.120921	0.11361
BS00023056_51	1B	43.8584	0.826336	2	0.28701	0.245822
tplb0025b13_352	1B	43.8584	0.827586	2	0.285375	0.244655
tplb0035p13_560	1B	43.8584	0.828897	2	0.283653	0.243424
BS00030635_51	1B	43.8584	0.835294	2	0.275156	0.2373
BS00031417_51	1B	43.8584	0.828846	2	0.28372	0.243472
BS00038368_51	1B	43.8584	0.822134	2	0.292459	0.249693
BS00065311_51	1B	43.8584	0.827586	2	0.285375	0.244655
BS00065401_51	1B	43.8584	0.828897	2	0.283653	0.243424
BS00066117_51	1B	43.8584	0.826255	2	0.287116	0.245898
BS00066398_51	1B	43.8584	0.825758	2	0.287764	0.24636
Tdurum_contig95782_945	1B	45.4284	0.587786	2	0.484587	0.367175
wsnp_Ex_c14273_22230844	1B	47.2409	0.984848	2	0.0298439	0.0293986
wsnp_Ra_c19335_28504388	1B	51.1021	0.842912	2	0.264823	0.229757
BS00091126_51	1B	51.1021	0.849421	2	0.25581	0.223091
BS00091688_51	1B	51.1021	0.824427	2	0.289494	0.24759
BS00106306_51	1B	51.1021	0.979167	2	0.0407986	0.0399663
Excalibur_c101903_287	1B	51.1021	0.821293	2	0.293542	0.250458
Ku_c8505_1424	1B	51.1021	0.988636	2	0.022469	0.0222166
Kukri_c105601_74	1B	51.1021	0.811538	2	0.305888	0.259104
RAC875_c25101_644	1B	51.1021	0.805344	2	0.313531	0.26438
RAC875_c51663_87	1B	51.1021	0.667954	2	0.443583	0.3452
Excalibur_c6726_357	1B	52.5158	0.643411	2	0.458867	0.353587
GENE-4668_244	1B	52.5158	0.639535	2	0.46106	0.354772
Excalibur_c14273_1928	1B	53.1029	0.635659	2	0.463193	0.355919
Excalibur_c34148_481	1B	53.1029	0.633205	2	0.464513	0.356627
Excalibur_c43567_850	1B	53.3487	0.576336	2	0.488346	0.369105
RAC875_c13585_778	1B	53.3487	0.72973	2	0.394449	0.316654
RAC875_c32874_1164	1B	53.3487	0.557769	2	0.493326	0.37164
RAC875_c32874_804	1B	53.3487	0.571984	2	0.489636	0.369765
Tdurum_contig56188_569	1B	53.3487	0.71374	2	0.40863	0.325141
Tdurum_contig61324_305	1B	53.3487	0.710425	2	0.411443	0.3268
IAAV7541	1B	53.371	0.712062	2	0.410059	0.325985
Tdurum_contig61410_467	1B	53.371	0.709804	2	0.411965	0.327107
Tdurum_contig12598_378	1B	55.3527	0.996212	2	0.00754706	0.00751858
Tdurum_contig12598_408	1B	55.3527	0.996212	2	0.00754706	0.00751858
Tdurum_contig34049_172	1B	55.3527	0.981061	2	0.0371614	0.0364709
Tdurum_contig42446_1915	1B	55.3527	0.996198	2	0.00757565	0.00754695
Tdurum_contig60037_197	1B	55.3527	0.961977	2	0.0731542	0.0704784
Tdurum_contig60037_528	1B	56.026	0.684411	2	0.431985	0.33868
GENE-3653_580	1B	56.4121	0.984848	2	0.0298439	0.0293986
Kukri_c47342_73	1B	56.6482	0.938697	2	0.115089	0.108467
Tdurum_contig60037_441	1B	56.6482	0.847328	2	0.258726	0.225257
BS00067003_51	1B	56.6482	0.837209	2	0.27258	0.23543
IAAV8952	1B	56.7344	0.536538	2	0.49733	0.373661
BS00063679_51	1B	56.7344	0.565891	2	0.491317	0.370621
wsnp_Ex_c33654_42106735	1B	56.8812	0.992424	2	0.0150367	0.0149237
wsnp_Ku_c11987_19472688	1B	56.8812	0.812977	2	0.304091	0.257855
GENE-0427_442	1B	56.8812	0.717557	2	0.405338	0.323188
IAAV7915	1B	56.8812	0.626923	2	0.467781	0.358372
IACX16577	1B	56.8812	0.584314	2	0.485782	0.36779
Kukri_c18006_1568	1B	56.8812	0.678295	2	0.436422	0.34119
Kukri_c4376_388	1B	56.8812	0.675676	2	0.438276	0.342233
RAC875_c41129_455	1B	56.8812	0.636364	2	0.46281	0.355713
RAC875_c8271_1352	1B	56.8812	0.806084	2	0.312626	0.263758
RAC875_c8271_1469	1B	56.8812	0.806084	2	0.312626	0.263758
RAC875_c8271_887	1B	56.8812	0.806818	2	0.311725	0.263139
RAC875_c90169_393	1B	56.8812	0.836502	2	0.273533	0.236123
RAC875_rep_c96733_369	1B	56.8812	0.810078	2	0.307704	0.260363
Tdurum_contig55639_241	1B	56.8812	0.606061	2	0.477502	0.363498
BS00065737_51	1B	56.8812	0.581395	2	0.48675	0.368287
BS00065844_51	1B	56.8812	0.691406	2	0.426727	0.335679
wsnp_Ex_c14832_22953906	1B	57.3088	0.992424	2	0.0150367	0.0149237
BS00074034_51	1B	57.3088	0.685824	2	0.430939	0.338085
Excalibur_c5065_566	1B	57.3088	0.992424	2	0.0150367	0.0149237
Kukri_c8533_1398	1B	57.3088	0.851711	2	0.252599	0.220696
Kukri_rep_c108299_221	1B	57.3088	0.702703	2	0.417823	0.330535
Ra_c11488_297	1B	57.3088	0.992424	2	0.0150367	0.0149237
RAC875_rep_c109416_191	1B	57.3088	0.70155	2	0.418755	0.331077
BS00022255_51	1B	57.3535	0.816406	2	0.299774	0.254842
Tdurum_contig26281_139	1B	57.4971	0.805344	2	0.313531	0.26438
BS00066880_51	1B	57.4971	0.811538	2	0.305888	0.259104
wsnp_Ex_c28495_37622019	1B	57.596	0.70155	2	0.418755	0.331077
wsnp_Ku_c11987_19473636	1B	57.596	0.810078	2	0.307704	0.260363
wsnp_Ku_c4911_8795151	1B	57.596	0.513834	2	0.499617	0.374809
wsnp_Ku_rep_c70742_70379526	1B	57.596	0.798479	2	0.32182	0.270036
BS00099829_51	1B	57.596	0.702703	2	0.417823	0.330535
BS00105606_51	1B	57.596	0.836576	2	0.273433	0.23605
CAP8_rep_c9642_82	1B	57.596	0.51751	2	0.499387	0.374693
Excalibur_c17202_1833	1B	57.596	0.51938	2	0.499249	0.374624
Excalibur_c28016_132	1B	57.596	0.631783	2	0.465267	0.35703
Excalibur_c94756_540	1B	57.596	0.80695	2	0.311564	0.263028
IAAV6	1B	57.596	0.806084	2	0.312626	0.263758
IACX2935	1B	57.596	0.563707	2	0.491883	0.370909
IACX502	1B	57.596	0.805344	2	0.313531	0.26438
Ku_c6440_336	1B	57.596	0.992424	2	0.0150367	0.0149237
Kukri_c50086_537	1B	57.596	0.704981	2	0.415966	0.329452
Kukri_c8255_1324	1B	57.596	0.51938	2	0.499249	0.374624
Ra_c24839_215	1B	57.596	0.806084	2	0.312626	0.263758
Ra_c29142_340	1B	57.596	0.806084	2	0.312626	0.263758
RAC875_c29906_275	1B	57.596	0.80303	2	0.316345	0.266308
RAC875_c826_839	1B	57.596	0.519084	2	0.499272	0.374636
RFL_Contig1081_570	1B	57.596	0.799242	2	0.320908	0.269417
RFL_Contig1377_301	1B	57.596	0.824427	2	0.289494	0.24759
Tdurum_contig19376_810	1B	57.596	0.821012	2	0.293903	0.250714
Excalibur_c3510_2372	1B	58.3331	0.661479	2	0.447849	0.347565
Kukri_c5861_360	1B	59.4724	0.676923	2	0.437396	0.341739
BS00022902_51	1B	59.4724	0.632184	2	0.465055	0.356917
wsnp_Ex_c12063_19310114	1B	60.6243	0.639216	2	0.461238	0.354868
wsnp_Ex_c25782_35041189	1B	60.6243	0.846154	2	0.260355	0.226463
wsnp_JD_rep_c49357_33576509	1B	60.6243	0.540541	2	0.496713	0.373351
BS00067404_51	1B	60.6243	0.823077	2	0.291243	0.248831
BS00067475_51	1B	60.6243	0.893536	2	0.190259	0.172159
BS00067586_51	1B	60.6243	0.660232	2	0.448652	0.348007
BS00068380_51	1B	60.6243	0.826255	2	0.287116	0.245898
BS00071903_51	1B	60.6243	0.829502	2	0.282857	0.242853
BS00073034_51	1B	60.6243	0.827519	2	0.285462	0.244718
BS00073515_51	1B	60.6243	0.828685	2	0.283932	0.243623
BS00075036_51	1B	60.6243	0.536398	2	0.49735	0.373672
BS00081569_51	1B	60.6243	0.828244	2	0.284511	0.244038
BS00087133_51	1B	60.6243	0.830116	2	0.282047	0.242272
BS00087444_51	1B	60.6243	0.837838	2	0.271731	0.234812
BS00095478_51	1B	60.6243	0.819923	2	0.295298	0.251698
BS00097523_51	1B	60.6243	0.826923	2	0.286243	0.245275
BS00098306_51	1B	60.6243	0.833333	2	0.277778	0.239198
BS00099165_51	1B	60.6243	0.827586	2	0.285375	0.244655
BS00106579_51	1B	60.6243	0.824903	2	0.288876	0.247152
BS00109971_51	1B	60.6243	0.837209	2	0.27258	0.23543
BS00110181_51	1B	60.6243	0.827586	2	0.285375	0.244655
CAP11_c7652_277	1B	60.6243	0.996198	2	0.00757565	0.00754695
CAP12_c2714_164	1B	60.6243	0.827586	2	0.285375	0.244655
CAP12_c715_102	1B	60.6243	0.988636	2	0.022469	0.0222166
BobWhite_c22266_315	1B	60.6243	0.688931	2	0.42861	0.336757
D_contig25392_201	1B	60.6243	0.83908	2	0.270049	0.233586
D_contig33799_445	1B	60.6243	0.822394	2	0.292124	0.249456
D_GA8KES401BUJHD_322	1B	60.6243	0.825397	2	0.288234	0.246694
D_GB5Y7FA02I3OFD_118	1B	60.6243	0.823077	2	0.291243	0.248831
Ex_c3312_446	1B	60.6243	0.825095	2	0.288626	0.246974
Excalibur_c10528_347	1B	60.6243	0.696498	2	0.422777	0.333407
Excalibur_c1263_901	1B	60.6243	0.823755	2	0.290366	0.24821
Excalibur_c12710_740	1B	60.6243	0.846743	2	0.259538	0.225858
Excalibur_c17801_198	1B	60.6243	0.823755	2	0.290366	0.24821
Excalibur_c18735_1380	1B	60.6243	0.828125	2	0.284668	0.24415
Excalibur_c22958_433	1B	60.6243	0.920319	2	0.146664	0.135909
Excalibur_c29707_318	1B	60.6243	0.523622	2	0.498884	0.374441
BobWhite_c32835_152	1B	60.6243	0.984791	2	0.0299556	0.0295069
Excalibur_c40507_80	1B	60.6243	0.853755	2	0.249715	0.218536
Excalibur_c43347_322	1B	60.6243	0.825581	2	0.287994	0.246523
Excalibur_c43626_117	1B	60.6243	0.824427	2	0.289494	0.24759
Excalibur_c55348_283	1B	60.6243	0.827586	2	0.285375	0.244655
Excalibur_c55348_567	1B	60.6243	0.976834	2	0.0452587	0.0442345
Excalibur_c58433_839	1B	60.6243	0.830116	2	0.282047	0.242272
Excalibur_rep_c112996_167	1B	60.6243	0.827586	2	0.285375	0.244655
Excalibur_rep_c113275_136	1B	60.6243	0.825581	2	0.287994	0.246523
Excalibur_rep_c66394_199	1B	60.6243	0.771654	2	0.352409	0.290313
GENE-0040_121	1B	60.6243	0.828897	2	0.283653	0.243424
GENE-0041_486	1B	60.6243	0.830769	2	0.281183	0.241651
GENE-0074_455	1B	60.6243	0.824427	2	0.289494	0.24759
GENE-0181_271	1B	60.6243	0.823755	2	0.290366	0.24821
GENE-0189_45	1B	60.6243	0.825095	2	0.288626	0.246974
GENE-0217_113	1B	60.6243	0.825581	2	0.287994	0.246523
GENE-0221_100	1B	60.6243	0.827586	2	0.285375	0.244655
GENE-0332_657	1B	60.6243	0.828244	2	0.284511	0.244038
GENE-0336_140	1B	60.6243	0.820611	2	0.294418	0.251077
GENE-0336_224	1B	60.6243	0.827519	2	0.285462	0.244718
GENE-0456_190	1B	60.6243	0.824427	2	0.289494	0.24759
GENE-0496_408	1B	60.6243	0.824427	2	0.289494	0.24759
GENE-0538_65	1B	60.6243	0.825581	2	0.287994	0.246523
GENE-3075_364	1B	60.6243	0.827586	2	0.285375	0.244655
IAAV1312	1B	60.6243	0.819392	2	0.295978	0.252176
IAAV1624	1B	60.6243	0.825095	2	0.288626	0.246974
IAAV4676	1B	60.6243	0.81749	2	0.2984	0.253878
IAAV4723	1B	60.6243	0.820611	2	0.294418	0.251077
IAAV5936	1B	60.6243	0.820611	2	0.294418	0.251077
IAAV6503	1B	60.6243	0.840467	2	0.268165	0.232208
IAAV7602	1B	60.6243	0.827586	2	0.285375	0.244655
IAAV7845	1B	60.6243	0.826255	2	0.287116	0.245898
IAAV8409	1B	60.6243	0.823755	2	0.290366	0.24821
IAAV8883	1B	60.6243	0.833333	2	0.277778	0.239198
IACX16878	1B	60.6243	0.824219	2	0.289764	0.247783
IACX20130	1B	60.6243	0.826923	2	0.286243	0.245275
IACX5756	1B	60.6243	0.675	2	0.43875	0.342499
IACX6862	1B	60.6243	0.835294	2	0.275156	0.2373
JD_c10917_341	1B	60.6243	0.81749	2	0.2984	0.253878
JD_c10917_403	1B	60.6243	0.823755	2	0.290366	0.24821
JD_c11817_592	1B	60.6243	0.81746	2	0.298438	0.253905
Ku_c12689_1094	1B	60.6243	0.980989	2	0.0372999	0.0366043
Ku_c13532_1753	1B	60.6243	0.815385	2	0.301065	0.255745
Ku_c3695_1696	1B	60.6243	0.675676	2	0.438276	0.342233
BobWhite_c12695_394	1B	60.6243	0.824427	2	0.289494	0.24759
Kukri_c11707_160	1B	60.6243	0.822394	2	0.292124	0.249456
Kukri_c13968_1342	1B	60.6243	0.543307	2	0.496249	0.373117
Kukri_c15526_764	1B	60.6243	0.827586	2	0.285375	0.244655
Kukri_c15901_1064	1B	60.6243	0.827586	2	0.285375	0.244655
Kukri_c17055_189	1B	60.6243	0.828244	2	0.284511	0.244038
Kukri_c18081_1280	1B	60.6243	0.831373	2	0.280384	0.241077
Kukri_c18081_988	1B	60.6243	0.829457	2	0.282916	0.242895
Kukri_c19709_407	1B	60.6243	0.822394	2	0.292124	0.249456
Kukri_c23300_267	1B	60.6243	0.819231	2	0.296183	0.252321
Kukri_c26168_423	1B	60.6243	0.822394	2	0.292124	0.249456
Kukri_c29541_416	1B	60.6243	0.826923	2	0.286243	0.245275
Kukri_c30371_173	1B	60.6243	0.824903	2	0.288876	0.247152
Kukri_c34436_560	1B	60.6243	0.824427	2	0.289494	0.24759
Kukri_c38845_430	1B	60.6243	0.821012	2	0.293903	0.250714
Kukri_c51925_654	1B	60.6243	0.828244	2	0.284511	0.244038
Kukri_c53962_102	1B	60.6243	0.826923	2	0.286243	0.245275
BobWhite_rep_c49149_530	1B	60.6243	0.821293	2	0.293542	0.250458
Kukri_c8943_1381	1B	60.6243	0.824427	2	0.289494	0.24759
Kukri_rep_c102887_300	1B	60.6243	0.824427	2	0.289494	0.24759
Kukri_rep_c109931_197	1B	60.6243	0.824427	2	0.289494	0.24759
Kukri_rep_c76296_215	1B	60.6243	0.826923	2	0.286243	0.245275
BobWhite_rep_c53595_274	1B	60.6243	0.827586	2	0.285375	0.244655
Kukri_rep_c88225_329	1B	60.6243	0.828897	2	0.283653	0.243424
Ra_c10119_1794	1B	60.6243	0.768939	2	0.355343	0.292209
RAC875_c11123_186	1B	60.6243	0.825095	2	0.288626	0.246974
RAC875_c1276_717	1B	60.6243	0.828244	2	0.284511	0.244038
RAC875_c15942_571	1B	60.6243	0.743083	2	0.381821	0.308928
RAC875_c25100_89	1B	60.6243	0.833977	2	0.276919	0.238577
RAC875_c29054_192	1B	60.6243	0.816794	2	0.299283	0.254498
RAC875_c3656_1229	1B	60.6243	0.825095	2	0.288626	0.246974
RAC875_c37857_158	1B	60.6243	0.82197	2	0.292671	0.249843
RAC875_c400_1363	1B	60.6243	0.513514	2	0.499635	0.374817
RAC875_c400_193	1B	60.6243	0.615385	2	0.473373	0.361332
RAC875_c41222_105	1B	60.6243	0.821293	2	0.293542	0.250458
RAC875_c46581_420	1B	60.6243	0.823755	2	0.290366	0.24821
RAC875_c47137_112	1B	60.6243	0.773077	2	0.350858	0.289307
RAC875_c47463_231	1B	60.6243	0.824427	2	0.289494	0.24759
RAC875_c47884_100	1B	60.6243	0.828244	2	0.284511	0.244038
RAC875_c56796_114	1B	60.6243	0.828244	2	0.284511	0.244038
RAC875_c6025_1151	1B	60.6243	0.828244	2	0.284511	0.244038
BS00004316_51	1B	60.6243	0.837209	2	0.27258	0.23543
RAC875_c63067_283	1B	60.6243	0.819923	2	0.295298	0.251698
RAC875_c83089_213	1B	60.6243	0.828244	2	0.284511	0.244038
RAC875_rep_c109306_570	1B	60.6243	0.828244	2	0.284511	0.244038
RAC875_rep_c110403_532	1B	60.6243	0.666667	2	0.444444	0.345679
RAC875_rep_c119710_79	1B	60.6243	0.812741	2	0.304386	0.25806
RAC875_s110549_201	1B	60.6243	0.828244	2	0.284511	0.244038
RAC875_s117310_106	1B	60.6243	0.830769	2	0.281183	0.241651
BS00011205_51	1B	60.6243	0.671815	2	0.440959	0.343737
RFL_Contig529_963	1B	60.6243	0.784615	2	0.337988	0.28087
RFL_Contig5444_1284	1B	60.6243	0.821293	2	0.293542	0.250458
TA004123-0331	1B	60.6243	0.961832	2	0.0734223	0.0707269
TA005370-0351	1B	60.6243	0.827586	2	0.285375	0.244655
TA005390-1205	1B	60.6243	0.823755	2	0.290366	0.24821
TA005394-0822	1B	60.6243	0.823077	2	0.291243	0.248831
TA005699-1050	1B	60.6243	0.814394	2	0.302313	0.256616
TA005710-0827	1B	60.6243	0.824427	2	0.289494	0.24759
BS00019225_51	1B	60.6243	0.839216	2	0.269865	0.233452
Tdurum_contig11824_281	1B	60.6243	0.827586	2	0.285375	0.244655
Tdurum_contig12173_180	1B	60.6243	0.826923	2	0.286243	0.245275
Tdurum_contig12173_284	1B	60.6243	0.827586	2	0.285375	0.244655
Tdurum_contig12940_191	1B	60.6243	0.832061	2	0.279471	0.240419
Tdurum_contig13937_1782	1B	60.6243	0.826255	2	0.287116	0.245898
Tdurum_contig14418_1242	1B	60.6243	0.826336	2	0.28701	0.245822
Tdurum_contig20702_274	1B	60.6243	0.855513	2	0.247221	0.216662
Tdurum_contig25384_530	1B	60.6243	0.820611	2	0.294418	0.251077
Tdurum_contig30113_214	1B	60.6243	0.705426	2	0.4156	0.329238
Tdurum_contig30712_430	1B	60.6243	0.838521	2	0.270807	0.234138
Tdurum_contig42092_1047	1B	60.6243	0.827586	2	0.285375	0.244655
BS00022507_51	1B	60.6243	0.823755	2	0.290366	0.24821
BS00022736_51	1B	60.6243	0.826923	2	0.286243	0.245275
BS00022916_51	1B	60.6243	0.961538	2	0.0739645	0.0712291
Tdurum_contig75938_1546	1B	60.6243	0.640927	2	0.460279	0.354351
tplb0053b16_1030	1B	60.6243	0.822394	2	0.292124	0.249456
tplb0055p02_1074	1B	60.6243	0.828185	2	0.284589	0.244093
BS00026541_51	1B	60.6243	0.826923	2	0.286243	0.245275
BS00029013_51	1B	60.6243	0.681992	2	0.433758	0.339685
BS00030733_51	1B	60.6243	0.827586	2	0.285375	0.244655
BS00031056_51	1B	60.6243	0.826923	2	0.286243	0.245275
BS00033738_51	1B	60.6243	0.814394	2	0.302313	0.256616
BS00062605_51	1B	60.6243	0.938462	2	0.115503	0.108832
BS00062723_51	1B	60.6243	0.826923	2	0.286243	0.245275
BS00063872_51	1B	60.6243	0.820611	2	0.294418	0.251077
BS00064929_51	1B	60.6243	0.824903	2	0.288876	0.247152
BS00065227_51	1B	60.6243	0.832061	2	0.279471	0.240419
BS00065896_51	1B	60.6243	0.670498	2	0.441861	0.34424
BS00067169_51	1B	60.6243	0.825	2	0.28875	0.247062
wsnp_BE637864B_Ta_1_1	1B	62.3156	0.903409	2	0.174522	0.159293
wsnp_Ra_c8506_14401408	1B	62.3156	0.735632	2	0.388955	0.313312
BobWhite_c3771_441	1B	62.3156	0.688462	2	0.428964	0.336959
BS00084304_51	1B	62.4241	0.816206	2	0.300028	0.25502
Kukri_c25500_879	1B	62.4241	0.858238	2	0.243332	0.213727
RAC875_c79370_378	1B	62.4241	0.824903	2	0.288876	0.247152
wsnp_Ex_c27136_36355033	1B	62.539	0.678161	2	0.436517	0.341244
Excalibur_c20610_251	1B	62.539	0.677043	2	0.437312	0.341691
Excalibur_c89515_95	1B	62.539	0.796935	2	0.323659	0.271282
GENE-2162_720	1B	62.539	0.773077	2	0.350858	0.289307
Kukri_c17540_394	1B	62.539	0.664062	2	0.446167	0.346635
RAC875_c60360_389	1B	62.539	0.670498	2	0.441861	0.34424
wsnp_Ex_c11976_19193550	1B	62.5805	0.687739	2	0.429508	0.337269
wsnp_Ex_c18733_27607958	1B	62.5805	0.671154	2	0.441413	0.34399
wsnp_Ra_rep_c74968_72704437	1B	62.5805	0.853282	2	0.250384	0.219038
BS00067567_51	1B	62.5805	0.579767	2	0.487275	0.368556
BS00067706_51	1B	62.5805	0.671815	2	0.440959	0.343737
BS00067717_51	1B	62.5805	0.825581	2	0.287994	0.246523
BS00068182_51	1B	62.5805	0.815385	2	0.301065	0.255745
BS00069316_51	1B	62.5805	0.828794	2	0.283789	0.243521
BS00081969_51	1B	62.5805	0.823755	2	0.290366	0.24821
BS00083533_51	1B	62.5805	0.823077	2	0.291243	0.248831
BS00084021_51	1B	62.5805	0.826923	2	0.286243	0.245275
BobWhite_c18208_142	1B	62.5805	0.83004	2	0.282148	0.242344
BS00086576_51	1B	62.5805	0.821154	2	0.29372	0.250585
BS00091317_51	1B	62.5805	0.821705	2	0.293011	0.250083
BS00091445_51	1B	62.5805	0.84375	2	0.263672	0.22891
BS00092426_51	1B	62.5805	0.818182	2	0.297521	0.253261
BS00093945_51	1B	62.5805	0.823755	2	0.290366	0.24821
BS00095477_51	1B	62.5805	0.823077	2	0.291243	0.248831
BS00098308_51	1B	62.5805	0.826255	2	0.287116	0.245898
BS00104686_51	1B	62.5805	0.824903	2	0.288876	0.247152
BS00110120_51	1B	62.5805	0.828897	2	0.283653	0.243424
D_GBUVHFX02IUW4W_159	1B	62.5805	0.827586	2	0.285375	0.244655
Ex_c40520_1484	1B	62.5805	0.671815	2	0.440959	0.343737
Excalibur_c100837_236	1B	62.5805	0.831418	2	0.280325	0.241034
Excalibur_c2016_292	1B	62.5805	0.824219	2	0.289764	0.247783
Excalibur_c20610_149	1B	62.5805	0.666667	2	0.444444	0.345679
Excalibur_c25624_86	1B	62.5805	0.823755	2	0.290366	0.24821
Excalibur_c33017_407	1B	62.5805	0.839695	2	0.269215	0.232977
Excalibur_c40516_119	1B	62.5805	0.825095	2	0.288626	0.246974
BobWhite_c11817_376	1B	62.5805	0.829457	2	0.282916	0.242895
Excalibur_c43347_79	1B	62.5805	0.826923	2	0.286243	0.245275
Excalibur_c5881_398	1B	62.5805	0.828244	2	0.284511	0.244038
Excalibur_rep_c96693_837	1B	62.5805	0.835878	2	0.274372	0.236732
GENE-0025_120	1B	62.5805	0.821705	2	0.293011	0.250083
GENE-0025_338	1B	62.5805	0.823755	2	0.290366	0.24821
GENE-0032_895	1B	62.5805	0.829457	2	0.282916	0.242895
GENE-0032_951	1B	62.5805	0.827586	2	0.285375	0.244655
GENE-0121_495	1B	62.5805	0.824427	2	0.289494	0.24759
GENE-0189_307	1B	62.5805	0.825095	2	0.288626	0.246974
GENE-0466_416	1B	62.5805	0.767176	2	0.357234	0.293426
GENE-2162_650	1B	62.5805	0.828897	2	0.283653	0.243424
GENE-4436_150	1B	62.5805	0.836576	2	0.273433	0.23605
GENE-4777_297	1B	62.5805	0.825581	2	0.287994	0.246523
IAAV2324	1B	62.5805	0.674419	2	0.439156	0.342727
IAAV2773	1B	62.5805	0.823755	2	0.290366	0.24821
IAAV3666	1B	62.5805	0.675573	2	0.438349	0.342274
IAAV4349	1B	62.5805	0.824427	2	0.289494	0.24759
IAAV4825	1B	62.5805	0.826336	2	0.28701	0.245822
IAAV5957	1B	62.5805	0.823755	2	0.290366	0.24821
IAAV6464	1B	62.5805	0.674419	2	0.439156	0.342727
IAAV7043	1B	62.5805	0.669231	2	0.442722	0.344721
IAAV7575	1B	62.5805	0.669231	2	0.442722	0.344721
IAAV8003	1B	62.5805	0.823755	2	0.290366	0.24821
IACX13378	1B	62.5805	0.677043	2	0.437312	0.341691
IACX14648	1B	62.5805	0.828897	2	0.283653	0.243424
IACX20344	1B	62.5805	0.822394	2	0.292124	0.249456
IACX3431	1B	62.5805	0.828244	2	0.284511	0.244038
IACX5970	1B	62.5805	0.853282	2	0.250384	0.219038
IACX6397	1B	62.5805	0.835294	2	0.275156	0.2373
IACX6800	1B	62.5805	0.823755	2	0.290366	0.24821
IACX7219	1B	62.5805	0.823755	2	0.290366	0.24821
JD_c2439_468	1B	62.5805	0.820611	2	0.294418	0.251077
JD_c3173_1128	1B	62.5805	0.820611	2	0.294418	0.251077
Ku_c11706_149	1B	62.5805	0.796154	2	0.324586	0.271908
Ku_c12783_286	1B	62.5805	0.828244	2	0.284511	0.244038
Ku_c2189_853	1B	62.5805	0.670543	2	0.44183	0.344223
Ku_c58871_938	1B	62.5805	0.996198	2	0.00757565	0.00754695
Ku_c7557_607	1B	62.5805	0.679537	2	0.435533	0.340689
Ku_c7557_633	1B	62.5805	0.664062	2	0.446167	0.346635
BobWhite_c6367_691	1B	62.5805	0.826255	2	0.287116	0.245898
Kukri_c18052_356	1B	62.5805	0.854406	2	0.248793	0.217844
Kukri_c18305_873	1B	62.5805	0.838462	2	0.270888	0.234198
Kukri_c20180_112	1B	62.5805	0.826923	2	0.286243	0.245275
Kukri_c24120_83	1B	62.5805	0.996198	2	0.00757565	0.00754695
Kukri_c29582_126	1B	62.5805	0.830116	2	0.282047	0.242272
Kukri_c31349_1542	1B	62.5805	0.615385	2	0.473373	0.361332
Kukri_c34519_630	1B	62.5805	0.664122	2	0.446128	0.346613
Kukri_c34902_520	1B	62.5805	0.822394	2	0.292124	0.249456
Kukri_c42522_155	1B	62.5805	0.771863	2	0.352181	0.290165
BobWhite_c9316_300	1B	62.5805	0.774131	2	0.349704	0.288558
Kukri_c5299_462	1B	62.5805	0.823755	2	0.290366	0.24821
Kukri_c6027_66	1B	62.5805	0.996198	2	0.00757565	0.00754695
Kukri_c60746_198	1B	62.5805	0.825758	2	0.287764	0.24636
Kukri_c7129_227	1B	62.5805	0.826923	2	0.286243	0.245275
Kukri_c7886_195	1B	62.5805	0.823077	2	0.291243	0.248831
Kukri_c81766_107	1B	62.5805	0.854406	2	0.248793	0.217844
Kukri_c81766_686	1B	62.5805	0.855513	2	0.247221	0.216662
Kukri_c9105_1184	1B	62.5805	0.827586	2	0.285375	0.244655
BobWhite_c13378_662	1B	62.5805	0.820611	2	0.294418	0.251077
Kukri_rep_c108883_500	1B	62.5805	0.821012	2	0.293903	0.250714
Kukri_rep_c112099_98	1B	62.5805	0.996198	2	0.00757565	0.00754695
Kukri_rep_c115647_349	1B	62.5805	0.829502	2	0.282857	0.242853
Ra_c71421_387	1B	62.5805	0.992424	2	0.0150367	0.0149237
RAC875_c10659_1539	1B	62.5805	0.858238	2	0.243332	0.213727
RAC875_c24429_132	1B	62.5805	0.661538	2	0.447811	0.347543
RAC875_c45183_415	1B	62.5805	0.824427	2	0.289494	0.24759
RAC875_c50407_177	1B	62.5805	0.823755	2	0.290366	0.24821
BS00003839_51	1B	62.5805	0.853282	2	0.250384	0.219038
BS00004637_51	1B	62.5805	0.820611	2	0.294418	0.251077
BS00004981_51	1B	62.5805	0.825581	2	0.287994	0.246523
RAC875_c68119_594	1B	62.5805	0.828897	2	0.283653	0.243424
RAC875_c6825_202	1B	62.5805	0.823755	2	0.290366	0.24821
RAC875_c99469_172	1B	62.5805	0.832061	2	0.279471	0.240419
RAC875_rep_c69176_194	1B	62.5805	0.824427	2	0.289494	0.24759
RFL_Contig1952_781	1B	62.5805	0.824427	2	0.289494	0.24759
RFL_Contig4059_310	1B	62.5805	0.820611	2	0.294418	0.251077
TA001211-0664	1B	62.5805	0.82567	2	0.287877	0.246441
TA003169-1042	1B	62.5805	0.824427	2	0.289494	0.24759
TA003421-0429	1B	62.5805	0.853846	2	0.249586	0.218439
TA004235-0297	1B	62.5805	0.826923	2	0.286243	0.245275
BS00015169_51	1B	62.5805	0.827586	2	0.285375	0.244655
Tdurum_contig100344_184	1B	62.5805	0.825758	2	0.287764	0.24636
BS00015528_51	1B	62.5805	0.826923	2	0.286243	0.245275
Tdurum_contig10663_267	1B	62.5805	0.826923	2	0.286243	0.245275
Tdurum_contig11334_554	1B	62.5805	0.757692	2	0.367189	0.299775
BS00021703_51	1B	62.5805	0.826255	2	0.287116	0.245898
Tdurum_contig11824_416	1B	62.5805	0.826923	2	0.286243	0.245275
BS00021904_51	1B	62.5805	0.828794	2	0.283789	0.243521
Tdurum_contig13709_317	1B	62.5805	0.828897	2	0.283653	0.243424
Tdurum_contig25732_112	1B	62.5805	0.826923	2	0.286243	0.245275
Tdurum_contig29169_289	1B	62.5805	0.844358	2	0.262835	0.228294
Tdurum_contig34379_237	1B	62.5805	0.825758	2	0.287764	0.24636
Tdurum_contig44861_1253	1B	62.5805	0.754864	2	0.370089	0.301606
Tdurum_contig87227_108	1B	62.5805	0.824427	2	0.289494	0.24759
BS00030667_51	1B	62.5805	0.824903	2	0.288876	0.247152
BS00066971_51	1B	62.5805	0.827586	2	0.285375	0.244655
wsnp_JD_rep_c62985_40164465	1B	62.6379	0.605364	2	0.477797	0.363652
BS00093736_51	1B	62.6379	0.826255	2	0.287116	0.245898
BS00093740_51	1B	62.6379	0.799228	2	0.320925	0.269429
Excalibur_c32726_125	1B	62.6379	0.823077	2	0.291243	0.248831
Excalibur_c32726_279	1B	62.6379	0.824427	2	0.289494	0.24759
Excalibur_c5789_373	1B	62.6379	0.824219	2	0.289764	0.247783
GENE-0065_444	1B	62.6379	0.687023	2	0.430045	0.337576
IAAV2452	1B	62.6379	0.84902	2	0.256371	0.223508
IAAV3828	1B	62.6379	0.828244	2	0.284511	0.244038
IAAV4985	1B	62.6379	0.6	2	0.48	0.3648
Ku_c66951_958	1B	62.6379	0.719368	2	0.403756	0.322246
Kukri_c1853_1975	1B	62.6379	0.771863	2	0.352181	0.290165
Kukri_c19709_383	1B	62.6379	0.820611	2	0.294418	0.251077
Kukri_c7647_1122	1B	62.6379	0.678295	2	0.436422	0.34119
RAC875_c10659_570	1B	62.6379	0.680769	2	0.434645	0.340187
RAC875_c14902_256	1B	62.6379	0.823077	2	0.291243	0.248831
RAC875_c30381_573	1B	62.6379	0.541667	2	0.496528	0.373258
BS00022625_51	1B	62.6379	0.607004	2	0.4771	0.363288
wsnp_Ex_c51156_55193734	1B	62.839	0.664093	2	0.446147	0.346624
wsnp_JD_c4444_5575748	1B	62.839	0.525097	2	0.49874	0.374369
Excalibur_c56657_282	1B	62.839	0.525097	2	0.49874	0.374369
BobWhite_c39153_131	1B	62.839	0.671756	2	0.441	0.343759
[truncated: 20,328 more rows]
